# Supplementary material for: Identification of Discriminating Metabolic Pathways and Metabolites in Human PBMCs Stimulated by Various Pathogenic Agents
Source: Front Physiol. 2018 Feb 27;9:139. doi: 10.3389/fphys.2018.00139 (PMC5835230; doi:10.3389/fphys.2018.00139)
Supplement: Supplementary file 1 [file Table1.xlsx]

## Sheet: Caption
Supplemtary Table 1: Gene set enrichment analysis (Pathway) statistics
Pathway	Pathway name
Size	Number of genes in the pathway
Cover	Percentage of pathway genes were measured by microarray
Condition	Stimulus used
Hour	Time (hour) after stimulation
ES	Enrichment score
FDR	False discovery rate

## Sheet: Enrichment_results_KEGG
Pathway	Size	Cover	Condition	Hour	ES	FDR
limonene and pinene degradation	10	1	Candida	4	-6.28536	0.000240528
propanoate metabolism	33	0.909091	Candida	4	-6.03763	0.000240528
glycolysis gluconeogenesis	62	0.935484	Candida	4	-5.87984	0.000240528
nicotinate and nicotinamide metabolism	24	0.916667	Candida	4	5.78675	0.000240528
pyruvate metabolism	40	0.95	Candida	4	-5.6634	0.000240528
fatty acid metabolism	42	0.809524	Candida	4	-5.2969	0.000240528
glycosphingolipid biosynthesis ganglio series	15	0.933333	Candida	4	-5.26237	0.000240528
lysine degradation	44	0.954545	Candida	4	-5.15746	0.000240528
other glycan degradation	16	0.6875	Candida	4	-5.12176	0.000240528
ascorbate and aldarate metabolism	25	0.88	Candida	4	-5.00844	0.000240528
glutathione metabolism	50	0.92	Candida	4	-4.9828	0.000240528
oxidative phosphorylation	135	0.651852	Candida	4	-4.90397	0.000240528
metabolism of xenobiotics by cytochrome p450	70	0.857143	Candida	4	-4.78736	0.000240528
arachidonic acid metabolism	58	0.862069	Candida	4	-4.74187	0.000240528
glycosaminoglycan degradation	21	0.809524	Candida	4	-4.70919	0.000240528
o glycan biosynthesis	30	0.866667	Candida	4	4.62358	0.000240528
butanoate metabolism	34	0.852941	Candida	4	-4.61938	0.000240528
valine leucine and isoleucine degradation	44	0.886364	Candida	4	-4.58246	0.000240528
inositol phosphate metabolism	54	0.907407	Candida	4	-4.54642	0.000240528
beta alanine metabolism	22	1	Candida	4	-4.52317	0.000240528
glycosphingolipid biosynthesis lacto and neolacto series	26	0.884615	Candida	4	4.23906	0.000240528
terpenoid backbone biosynthesis	15	0.866667	Candida	4	4.21112	0.000240528
biosynthesis of unsaturated fatty acids	22	0.818182	Candida	4	-4.15184	0.000240528
histidine metabolism	29	0.931034	Candida	4	-3.95273	0.000240528
folate biosynthesis	11	0.818182	Candida	4	3.86465	0.000240528
glycerophospholipid metabolism	77	0.935065	Candida	4	-3.74284	0.000240528
glycosaminoglycan biosynthesis keratan sulfate	15	0.866667	Candida	4	3.61244	0.000240528
pantothenate and coa biosynthesis	16	1	Candida	4	-3.46445	0.000240528
sphingolipid metabolism	40	0.9	Candida	4	3.29229	0.000701142
amino sugar and nucleotide sugar metabolism	44	0.863636	Candida	4	-3.2263	0.00113106
fructose and mannose metabolism	34	0.911765	Candida	4	-2.94862	0.00219124
tryptophan metabolism	40	0.9	Candida	4	-2.93186	0.00403507
glycosphingolipid biosynthesis globo series	14	0.928571	Candida	4	2.85166	0.00411883
porphyrin and chlorophyll metabolism	41	0.853659	Candida	4	-3.08975	0.00439765
arginine and proline metabolism	54	0.944444	Candida	4	-2.79589	0.0054376
retinol metabolism	64	0.875	Candida	4	-2.52571	0.0128414
riboflavin metabolism	16	0.9375	Candida	4	-2.49033	0.0202124
steroid hormone biosynthesis	55	0.836364	Candida	4	-2.33224	0.0263009
citrate cycle tca cycle	32	0.8125	Candida	4	-2.52146	0.0352153
steroid biosynthesis	17	0.941176	Candida	4	2.16156	0.0406243
starch and sucrose metabolism	52	0.807692	Candida	4	-2.1865	0.0448416
glyoxylate and dicarboxylate metabolism	16	0.625	Candida	4	2.14059	0.0448416
one carbon pool by folate	17	0.764706	Candida	4	2.22109	0.0499656
glycosaminoglycan biosynthesis heparan sulfate	26	0.884615	Candida	4	-2.09186	0.0550112
phenylalanine metabolism	18	0.833333	Candida	4	2.08103	0.0559041
alpha linolenic acid metabolism	19	0.736842	Candida	4	-2.05595	0.0590225
glycosylphosphatidylinositol gpi anchor biosynthesis	25	0.84	Candida	4	2.05133	0.0590225
ether lipid metabolism	33	0.848485	Candida	4	-1.89736	0.0776242
valine leucine and isoleucine biosynthesis	11	1	Candida	4	-1.82057	0.0865859
glycine serine and threonine metabolism	31	0.967742	Candida	4	-1.78621	0.0875739
nitrogen metabolism	23	0.956522	Candida	4	-1.59129	0.15105
pentose and glucuronate interconversions	28	0.785714	Candida	4	1.46556	0.186588
glycerolipid metabolism	49	0.918367	Candida	4	-1.37125	0.21809
pyrimidine metabolism	98	0.836735	Candida	4	-1.2397	0.270838
sulfur metabolism	13	0.846154	Candida	4	-1.17798	0.316229
linoleic acid metabolism	29	0.793103	Candida	4	1.13597	0.329887
alanine aspartate and glutamate metabolism	32	0.90625	Candida	4	-0.985122	0.392928
aminoacyl trna biosynthesis	41	0.902439	Candida	4	-0.986414	0.408193
purine metabolism	159	0.842767	Candida	4	-0.850602	0.47284
tyrosine metabolism	42	0.880952	Candida	4	0.799344	0.488077
cysteine and methionine metabolism	34	0.970588	Candida	4	0.758277	0.515633
primary bile acid biosynthesis	16	0.875	Candida	4	-0.477942	0.68758
n glycan biosynthesis	46	0.826087	Candida	4	-0.477398	0.68758
selenoamino acid metabolism	26	0.884615	Candida	4	-0.471236	0.68758
galactose metabolism	26	0.923077	Candida	4	-0.325781	0.791963
taurine and hypotaurine metabolism	10	0.8	Candida	4	-0.240132	0.819832
glycosaminoglycan biosynthesis chondroitin sulfate	22	0.909091	Candida	4	0.0719133	0.975955
pentose phosphate pathway	27	0.814815	Candida	4	-0.0141718	0.978701
glycolysis gluconeogenesis	62	0.935484	Borrelia	4	-5.9634	0.000308968
glycosaminoglycan degradation	21	0.809524	Borrelia	4	-5.87992	0.000308968
terpenoid backbone biosynthesis	15	0.866667	Borrelia	4	5.70801	0.000308968
other glycan degradation	16	0.6875	Borrelia	4	-5.65792	0.000308968
inositol phosphate metabolism	54	0.907407	Borrelia	4	-5.45982	0.000308968
nicotinate and nicotinamide metabolism	24	0.916667	Borrelia	4	5.42372	0.000308968
limonene and pinene degradation	10	1	Borrelia	4	-5.38074	0.000308968
folate biosynthesis	11	0.818182	Borrelia	4	5.15933	0.000308968
fructose and mannose metabolism	34	0.911765	Borrelia	4	-4.98762	0.000308968
glutathione metabolism	50	0.92	Borrelia	4	-4.98668	0.000308968
propanoate metabolism	33	0.909091	Borrelia	4	-4.97475	0.000308968
pyruvate metabolism	40	0.95	Borrelia	4	-4.94463	0.000308968
metabolism of xenobiotics by cytochrome p450	70	0.857143	Borrelia	4	-4.8423	0.000308968
oxidative phosphorylation	135	0.651852	Borrelia	4	-4.60166	0.000308968
arachidonic acid metabolism	58	0.862069	Borrelia	4	-4.3728	0.000308968
ascorbate and aldarate metabolism	25	0.88	Borrelia	4	-4.24454	0.000308968
lysine degradation	44	0.954545	Borrelia	4	-4.15251	0.000308968
steroid hormone biosynthesis	55	0.836364	Borrelia	4	-4.12299	0.000308968
retinol metabolism	64	0.875	Borrelia	4	-4.02045	0.000308968
biosynthesis of unsaturated fatty acids	22	0.818182	Borrelia	4	-3.78284	0.000308968
porphyrin and chlorophyll metabolism	41	0.853659	Borrelia	4	-3.54882	0.000308968
starch and sucrose metabolism	52	0.807692	Borrelia	4	-3.35536	0.000308968
glycosphingolipid biosynthesis ganglio series	15	0.933333	Borrelia	4	-3.92474	0.000543865
butanoate metabolism	34	0.852941	Borrelia	4	-3.84142	0.000543865
o glycan biosynthesis	30	0.866667	Borrelia	4	3.27902	0.000543865
glycerophospholipid metabolism	77	0.935065	Borrelia	4	-3.77249	0.000755405
valine leucine and isoleucine degradation	44	0.886364	Borrelia	4	-3.56219	0.000755405
pentose phosphate pathway	27	0.814815	Borrelia	4	-3.24791	0.00145692
sulfur metabolism	13	0.846154	Borrelia	4	-3.35398	0.00375128
pantothenate and coa biosynthesis	16	1	Borrelia	4	-3.12236	0.00526392
steroid biosynthesis	17	0.941176	Borrelia	4	2.84141	0.00526392
aminoacyl trna biosynthesis	41	0.902439	Borrelia	4	2.78737	0.00764917
glycosaminoglycan biosynthesis keratan sulfate	15	0.866667	Borrelia	4	2.53133	0.0123623
citrate cycle tca cycle	32	0.8125	Borrelia	4	-2.77706	0.0123987
primary bile acid biosynthesis	16	0.875	Borrelia	4	-2.63315	0.015347
galactose metabolism	26	0.923077	Borrelia	4	-2.65004	0.017376
sphingolipid metabolism	40	0.9	Borrelia	4	2.57333	0.0189278
glycosphingolipid biosynthesis lacto and neolacto series	26	0.884615	Borrelia	4	2.47424	0.020219
cysteine and methionine metabolism	34	0.970588	Borrelia	4	2.35353	0.0278946
glyoxylate and dicarboxylate metabolism	16	0.625	Borrelia	4	2.30731	0.0302569
one carbon pool by folate	17	0.764706	Borrelia	4	2.18894	0.0424542
linoleic acid metabolism	29	0.793103	Borrelia	4	1.9793	0.0736856
histidine metabolism	29	0.931034	Borrelia	4	-1.97484	0.0736856
arginine and proline metabolism	54	0.944444	Borrelia	4	-1.919	0.0822099
beta alanine metabolism	22	1	Borrelia	4	-1.9289	0.0827743
glycosaminoglycan biosynthesis heparan sulfate	26	0.884615	Borrelia	4	-1.9035	0.0827743
fatty acid metabolism	42	0.809524	Borrelia	4	-1.99666	0.0828938
glycerolipid metabolism	49	0.918367	Borrelia	4	-1.73079	0.118705
riboflavin metabolism	16	0.9375	Borrelia	4	-1.63089	0.147365
amino sugar and nucleotide sugar metabolism	44	0.863636	Borrelia	4	-1.58253	0.160328
tryptophan metabolism	40	0.9	Borrelia	4	-1.30674	0.260374
pyrimidine metabolism	98	0.836735	Borrelia	4	-1.2662	0.267266
glycosylphosphatidylinositol gpi anchor biosynthesis	25	0.84	Borrelia	4	1.18582	0.306996
selenoamino acid metabolism	26	0.884615	Borrelia	4	-1.19771	0.310502
alanine aspartate and glutamate metabolism	32	0.90625	Borrelia	4	1.13459	0.318826
ether lipid metabolism	33	0.848485	Borrelia	4	1.09713	0.338509
phenylalanine metabolism	18	0.833333	Borrelia	4	0.984627	0.382074
n glycan biosynthesis	46	0.826087	Borrelia	4	-0.951961	0.413821
taurine and hypotaurine metabolism	10	0.8	Borrelia	4	-0.873599	0.452673
glycosaminoglycan biosynthesis chondroitin sulfate	22	0.909091	Borrelia	4	-0.837509	0.46836
nitrogen metabolism	23	0.956522	Borrelia	4	-0.744291	0.504041
tyrosine metabolism	42	0.880952	Borrelia	4	-0.697359	0.546468
glycine serine and threonine metabolism	31	0.967742	Borrelia	4	-0.684401	0.557868
purine metabolism	159	0.842767	Borrelia	4	-0.615887	0.59016
glycosphingolipid biosynthesis globo series	14	0.928571	Borrelia	4	-0.491088	0.650956
alpha linolenic acid metabolism	19	0.736842	Borrelia	4	-0.445625	0.68395
valine leucine and isoleucine biosynthesis	11	1	Borrelia	4	-0.429052	0.687137
pentose and glucuronate interconversions	28	0.785714	Borrelia	4	-0.130398	0.89621
glycosaminoglycan degradation	21	0.809524	LPS	4	-6.976	0.000320704
glycolysis gluconeogenesis	62	0.935484	LPS	4	-5.8307	0.000320704
other glycan degradation	16	0.6875	LPS	4	-5.82967	0.000320704
limonene and pinene degradation	10	1	LPS	4	-5.34199	0.000320704
glutathione metabolism	50	0.92	LPS	4	-5.31598	0.000320704
folate biosynthesis	11	0.818182	LPS	4	5.23368	0.000320704
oxidative phosphorylation	135	0.651852	LPS	4	-5.21477	0.000320704
pyruvate metabolism	40	0.95	LPS	4	-5.03984	0.000320704
propanoate metabolism	33	0.909091	LPS	4	-5.03315	0.000320704
inositol phosphate metabolism	54	0.907407	LPS	4	-4.94194	0.000320704
lysine degradation	44	0.954545	LPS	4	-4.92984	0.000320704
glycosphingolipid biosynthesis ganglio series	15	0.933333	LPS	4	-4.89332	0.000320704
metabolism of xenobiotics by cytochrome p450	70	0.857143	LPS	4	-4.85017	0.000320704
glycerophospholipid metabolism	77	0.935065	LPS	4	-4.50768	0.000320704
ascorbate and aldarate metabolism	25	0.88	LPS	4	-4.42382	0.000320704
nicotinate and nicotinamide metabolism	24	0.916667	LPS	4	4.29161	0.000320704
fructose and mannose metabolism	34	0.911765	LPS	4	-4.16394	0.000320704
terpenoid backbone biosynthesis	15	0.866667	LPS	4	4.05416	0.000320704
retinol metabolism	64	0.875	LPS	4	-4.02786	0.000320704
arachidonic acid metabolism	58	0.862069	LPS	4	-4.00456	0.000320704
glycerolipid metabolism	49	0.918367	LPS	4	-3.6466	0.000320704
pantothenate and coa biosynthesis	16	1	LPS	4	-3.72156	0.000588426
valine leucine and isoleucine degradation	44	0.886364	LPS	4	-3.63815	0.000588426
glyoxylate and dicarboxylate metabolism	16	0.625	LPS	4	3.42451	0.000847213
one carbon pool by folate	17	0.764706	LPS	4	3.43286	0.00104356
linoleic acid metabolism	29	0.793103	LPS	4	3.37699	0.00104356
primary bile acid biosynthesis	16	0.875	LPS	4	-3.3422	0.00125673
sulfur metabolism	13	0.846154	LPS	4	-3.48861	0.00242601
starch and sucrose metabolism	52	0.807692	LPS	4	-3.21246	0.00281128
butanoate metabolism	34	0.852941	LPS	4	-3.14411	0.00611723
phenylalanine metabolism	18	0.833333	LPS	4	2.80977	0.00679723
steroid biosynthesis	17	0.941176	LPS	4	2.80214	0.010197
porphyrin and chlorophyll metabolism	41	0.853659	LPS	4	-2.79397	0.0123604
steroid hormone biosynthesis	55	0.836364	LPS	4	-2.81187	0.0147966
glycosylphosphatidylinositol gpi anchor biosynthesis	25	0.84	LPS	4	2.66369	0.0173742
aminoacyl trna biosynthesis	41	0.902439	LPS	4	2.62562	0.0173742
glycosphingolipid biosynthesis lacto and neolacto series	26	0.884615	LPS	4	2.48497	0.0198595
o glycan biosynthesis	30	0.866667	LPS	4	2.37575	0.0198595
fatty acid metabolism	42	0.809524	LPS	4	-2.64919	0.021268
biosynthesis of unsaturated fatty acids	22	0.818182	LPS	4	-2.45511	0.0223864
glycosaminoglycan biosynthesis keratan sulfate	15	0.866667	LPS	4	2.24913	0.0223864
pentose phosphate pathway	27	0.814815	LPS	4	-2.41316	0.022501
galactose metabolism	26	0.923077	LPS	4	-2.44922	0.0305164
alanine aspartate and glutamate metabolism	32	0.90625	LPS	4	2.43832	0.0397368
sphingolipid metabolism	40	0.9	LPS	4	2.14379	0.0397368
amino sugar and nucleotide sugar metabolism	44	0.863636	LPS	4	-2.16472	0.0436029
tyrosine metabolism	42	0.880952	LPS	4	2.09566	0.0448452
cysteine and methionine metabolism	34	0.970588	LPS	4	1.7849	0.105388
histidine metabolism	29	0.931034	LPS	4	1.51921	0.183442
taurine and hypotaurine metabolism	10	0.8	LPS	4	-1.44987	0.205474
citrate cycle tca cycle	32	0.8125	LPS	4	-1.23787	0.273171
glycine serine and threonine metabolism	31	0.967742	LPS	4	1.27005	0.27341
nitrogen metabolism	23	0.956522	LPS	4	-1.16479	0.321619
ether lipid metabolism	33	0.848485	LPS	4	1.1646	0.32785
pentose and glucuronate interconversions	28	0.785714	LPS	4	-1.11559	0.32785
selenoamino acid metabolism	26	0.884615	LPS	4	-1.0877	0.349985
glycosaminoglycan biosynthesis chondroitin sulfate	22	0.909091	LPS	4	1.07013	0.349985
valine leucine and isoleucine biosynthesis	11	1	LPS	4	-0.883312	0.477475
glycosaminoglycan biosynthesis heparan sulfate	26	0.884615	LPS	4	-0.824273	0.481252
tryptophan metabolism	40	0.9	LPS	4	-0.696511	0.580208
beta alanine metabolism	22	1	LPS	4	0.535879	0.67697
alpha linolenic acid metabolism	19	0.736842	LPS	4	0.510933	0.67697
glycosphingolipid biosynthesis globo series	14	0.928571	LPS	4	-0.468103	0.704106
arginine and proline metabolism	54	0.944444	LPS	4	-0.435277	0.718496
purine metabolism	159	0.842767	LPS	4	0.406164	0.741543
riboflavin metabolism	16	0.9375	LPS	4	-0.198659	0.857538
pyrimidine metabolism	98	0.836735	LPS	4	-0.0783929	0.942973
n glycan biosynthesis	46	0.826087	LPS	4	0.00809192	0.998599
folate biosynthesis	11	0.818182	MTB	4	5.99126	0.00133417
glycosaminoglycan degradation	21	0.809524	MTB	4	-4.36624	0.00133417
oxidative phosphorylation	135	0.651852	MTB	4	-3.82511	0.00133417
pyruvate metabolism	40	0.95	MTB	4	-3.73396	0.00133417
tryptophan metabolism	40	0.9	MTB	4	3.38323	0.00133417
other glycan degradation	16	0.6875	MTB	4	-5.71497	0.00135122
terpenoid backbone biosynthesis	15	0.866667	MTB	4	5.37897	0.00135122
glyoxylate and dicarboxylate metabolism	16	0.625	MTB	4	4.71916	0.00135122
glutathione metabolism	50	0.92	MTB	4	-4.61829	0.00135122
sphingolipid metabolism	40	0.9	MTB	4	4.50654	0.00135122
glycolysis gluconeogenesis	62	0.935484	MTB	4	-4.16824	0.00135122
inositol phosphate metabolism	54	0.907407	MTB	4	-3.96568	0.00135122
metabolism of xenobiotics by cytochrome p450	70	0.857143	MTB	4	-3.71319	0.00135122
propanoate metabolism	33	0.909091	MTB	4	-3.66928	0.00135122
nicotinate and nicotinamide metabolism	24	0.916667	MTB	4	3.38599	0.00135122
fructose and mannose metabolism	34	0.911765	MTB	4	-3.19308	0.00169172
arachidonic acid metabolism	58	0.862069	MTB	4	-3.3225	0.00279209
citrate cycle tca cycle	32	0.8125	MTB	4	-3.29689	0.00339245
glycerophospholipid metabolism	77	0.935065	MTB	4	-3.24986	0.00373314
lysine degradation	44	0.954545	MTB	4	-3.09096	0.00373314
limonene and pinene degradation	10	1	MTB	4	-3.12853	0.00420293
glycosphingolipid biosynthesis ganglio series	15	0.933333	MTB	4	-3.25259	0.00432094
o glycan biosynthesis	30	0.866667	MTB	4	2.81012	0.00561119
glycosaminoglycan biosynthesis keratan sulfate	15	0.866667	MTB	4	3.00278	0.00707722
glycosphingolipid biosynthesis lacto and neolacto series	26	0.884615	MTB	4	2.99885	0.00956461
pantothenate and coa biosynthesis	16	1	MTB	4	-2.84866	0.00956461
pentose and glucuronate interconversions	28	0.785714	MTB	4	2.83601	0.00956461
aminoacyl trna biosynthesis	41	0.902439	MTB	4	2.95066	0.0114085
sulfur metabolism	13	0.846154	MTB	4	-3.05332	0.0126563
valine leucine and isoleucine degradation	44	0.886364	MTB	4	-2.65387	0.020167
steroid biosynthesis	17	0.941176	MTB	4	2.54653	0.0225187
one carbon pool by folate	17	0.764706	MTB	4	2.41259	0.0225187
n glycan biosynthesis	46	0.826087	MTB	4	-2.46794	0.0251329
linoleic acid metabolism	29	0.793103	MTB	4	2.25778	0.0281934
pentose phosphate pathway	27	0.814815	MTB	4	-2.44396	0.0287477
biosynthesis of unsaturated fatty acids	22	0.818182	MTB	4	-2.2682	0.0491026
selenoamino acid metabolism	26	0.884615	MTB	4	-2.04848	0.0744215
butanoate metabolism	34	0.852941	MTB	4	-1.86544	0.109144
nitrogen metabolism	23	0.956522	MTB	4	-1.77833	0.129184
glycosaminoglycan biosynthesis heparan sulfate	26	0.884615	MTB	4	-1.77305	0.129184
glycosaminoglycan biosynthesis chondroitin sulfate	22	0.909091	MTB	4	1.74126	0.136145
retinol metabolism	64	0.875	MTB	4	-1.7224	0.136145
arginine and proline metabolism	54	0.944444	MTB	4	-1.6687	0.152903
fatty acid metabolism	42	0.809524	MTB	4	1.55447	0.173225
ether lipid metabolism	33	0.848485	MTB	4	1.58449	0.176336
pyrimidine metabolism	98	0.836735	MTB	4	-1.56959	0.176336
purine metabolism	159	0.842767	MTB	4	-1.44342	0.223073
alpha linolenic acid metabolism	19	0.736842	MTB	4	-1.38251	0.246614
phenylalanine metabolism	18	0.833333	MTB	4	1.33272	0.267946
riboflavin metabolism	16	0.9375	MTB	4	-1.13839	0.349618
tyrosine metabolism	42	0.880952	MTB	4	1.08703	0.389958
glycosphingolipid biosynthesis globo series	14	0.928571	MTB	4	0.889369	0.478565
glycosylphosphatidylinositol gpi anchor biosynthesis	25	0.84	MTB	4	0.913793	0.48766
primary bile acid biosynthesis	16	0.875	MTB	4	-0.862291	0.48766
amino sugar and nucleotide sugar metabolism	44	0.863636	MTB	4	-0.884653	0.493134
porphyrin and chlorophyll metabolism	41	0.853659	MTB	4	0.769075	0.557785
glycerolipid metabolism	49	0.918367	MTB	4	-0.776651	0.563148
galactose metabolism	26	0.923077	MTB	4	-0.682103	0.584855
ascorbate and aldarate metabolism	25	0.88	MTB	4	0.645672	0.584855
steroid hormone biosynthesis	55	0.836364	MTB	4	-0.611362	0.64174
histidine metabolism	29	0.931034	MTB	4	0.471248	0.70356
alanine aspartate and glutamate metabolism	32	0.90625	MTB	4	0.344129	0.817535
taurine and hypotaurine metabolism	10	0.8	MTB	4	0.342307	0.817535
cysteine and methionine metabolism	34	0.970588	MTB	4	-0.262719	0.819953
valine leucine and isoleucine biosynthesis	11	1	MTB	4	0.262807	0.84095
glycine serine and threonine metabolism	31	0.967742	MTB	4	0.262271	0.84095
beta alanine metabolism	22	1	MTB	4	0.124445	0.926305
starch and sucrose metabolism	52	0.807692	MTB	4	0.0884232	0.926305
nicotinate and nicotinamide metabolism	24	0.916667	Candida	24	11.7187	0.000212477
phenylalanine metabolism	18	0.833333	Candida	24	10.0905	0.000212477
fructose and mannose metabolism	34	0.911765	Candida	24	9.49233	0.000212477
o glycan biosynthesis	30	0.866667	Candida	24	8.86764	0.000212477
galactose metabolism	26	0.923077	Candida	24	8.82224	0.000212477
glycosphingolipid biosynthesis globo series	14	0.928571	Candida	24	8.80785	0.000212477
arachidonic acid metabolism	58	0.862069	Candida	24	-8.32511	0.000212477
sphingolipid metabolism	40	0.9	Candida	24	8.32231	0.000212477
propanoate metabolism	33	0.909091	Candida	24	-8.29691	0.000212477
limonene and pinene degradation	10	1	Candida	24	-8.2476	0.000212477
butanoate metabolism	34	0.852941	Candida	24	-8.24065	0.000212477
tryptophan metabolism	40	0.9	Candida	24	8.05155	0.000212477
steroid biosynthesis	17	0.941176	Candida	24	7.80777	0.000212477
inositol phosphate metabolism	54	0.907407	Candida	24	-7.61353	0.000212477
folate biosynthesis	11	0.818182	Candida	24	7.31724	0.000212477
lysine degradation	44	0.954545	Candida	24	-7.18837	0.000212477
pyruvate metabolism	40	0.95	Candida	24	-6.69376	0.000212477
glyoxylate and dicarboxylate metabolism	16	0.625	Candida	24	6.51891	0.000212477
ascorbate and aldarate metabolism	25	0.88	Candida	24	-6.42166	0.000212477
amino sugar and nucleotide sugar metabolism	44	0.863636	Candida	24	6.40713	0.000212477
retinol metabolism	64	0.875	Candida	24	-6.2023	0.000212477
n glycan biosynthesis	46	0.826087	Candida	24	-6.0313	0.000212477
aminoacyl trna biosynthesis	41	0.902439	Candida	24	5.59524	0.000212477
valine leucine and isoleucine degradation	44	0.886364	Candida	24	-5.58612	0.000212477
other glycan degradation	16	0.6875	Candida	24	-5.43205	0.000212477
histidine metabolism	29	0.931034	Candida	24	-5.25435	0.000212477
nitrogen metabolism	23	0.956522	Candida	24	-5.07174	0.000212477
terpenoid backbone biosynthesis	15	0.866667	Candida	24	5.01744	0.000212477
steroid hormone biosynthesis	55	0.836364	Candida	24	5.00355	0.000212477
riboflavin metabolism	16	0.9375	Candida	24	4.93731	0.000212477
glycolysis gluconeogenesis	62	0.935484	Candida	24	4.3328	0.000212477
beta alanine metabolism	22	1	Candida	24	-3.81236	0.000212477
glycosaminoglycan biosynthesis heparan sulfate	26	0.884615	Candida	24	-3.90778	0.000412078
pentose phosphate pathway	27	0.814815	Candida	24	3.32731	0.000799918
glycosaminoglycan biosynthesis chondroitin sulfate	22	0.909091	Candida	24	3.16593	0.00174839
glycerophospholipid metabolism	77	0.935065	Candida	24	-3.03344	0.00302192
glycine serine and threonine metabolism	31	0.967742	Candida	24	3.06744	0.00312401
ether lipid metabolism	33	0.848485	Candida	24	2.73359	0.00393645
pantothenate and coa biosynthesis	16	1	Candida	24	3.0853	0.00557893
glutathione metabolism	50	0.92	Candida	24	2.81198	0.0059494
cysteine and methionine metabolism	34	0.970588	Candida	24	2.64921	0.00978439
glycosphingolipid biosynthesis lacto and neolacto series	26	0.884615	Candida	24	2.5549	0.0158651
sulfur metabolism	13	0.846154	Candida	24	-2.46347	0.0169192
pentose and glucuronate interconversions	28	0.785714	Candida	24	-2.41406	0.0216342
one carbon pool by folate	17	0.764706	Candida	24	2.3269	0.0255352
selenoamino acid metabolism	26	0.884615	Candida	24	2.40062	0.028971
linoleic acid metabolism	29	0.793103	Candida	24	2.23997	0.0311033
glycerolipid metabolism	49	0.918367	Candida	24	1.99316	0.06686
valine leucine and isoleucine biosynthesis	11	1	Candida	24	1.95202	0.0682707
purine metabolism	159	0.842767	Candida	24	-1.86272	0.0824078
primary bile acid biosynthesis	16	0.875	Candida	24	-1.69796	0.124254
fatty acid metabolism	42	0.809524	Candida	24	1.62951	0.14527
glycosaminoglycan biosynthesis keratan sulfate	15	0.866667	Candida	24	1.4323	0.192562
citrate cycle tca cycle	32	0.8125	Candida	24	1.4038	0.214556
tyrosine metabolism	42	0.880952	Candida	24	1.31695	0.234144
pyrimidine metabolism	98	0.836735	Candida	24	1.24973	0.262259
porphyrin and chlorophyll metabolism	41	0.853659	Candida	24	-1.17417	0.295353
glycosylphosphatidylinositol gpi anchor biosynthesis	25	0.84	Candida	24	1.07724	0.335472
metabolism of xenobiotics by cytochrome p450	70	0.857143	Candida	24	-1.07023	0.335472
glycosphingolipid biosynthesis ganglio series	15	0.933333	Candida	24	0.961167	0.391981
biosynthesis of unsaturated fatty acids	22	0.818182	Candida	24	0.735094	0.521876
arginine and proline metabolism	54	0.944444	Candida	24	-0.676385	0.53605
alanine aspartate and glutamate metabolism	32	0.90625	Candida	24	-0.609725	0.590893
starch and sucrose metabolism	52	0.807692	Candida	24	0.556805	0.625112
glycosaminoglycan degradation	21	0.809524	Candida	24	0.358665	0.784223
taurine and hypotaurine metabolism	10	0.8	Candida	24	0.216726	0.856096
oxidative phosphorylation	135	0.651852	Candida	24	0.178427	0.883912
alpha linolenic acid metabolism	19	0.736842	Candida	24	0.0170315	0.971003
sphingolipid metabolism	40	0.9	Borrelia	24	7.90154	0.000309037
glycosaminoglycan biosynthesis chondroitin sulfate	22	0.909091	Borrelia	24	7.79772	0.000309037
glycolysis gluconeogenesis	62	0.935484	Borrelia	24	7.52046	0.000309037
galactose metabolism	26	0.923077	Borrelia	24	7.18194	0.000309037
pantothenate and coa biosynthesis	16	1	Borrelia	24	7.05823	0.000309037
glycosphingolipid biosynthesis globo series	14	0.928571	Borrelia	24	6.82441	0.000309037
nicotinate and nicotinamide metabolism	24	0.916667	Borrelia	24	6.74758	0.000309037
fructose and mannose metabolism	34	0.911765	Borrelia	24	6.32397	0.000309037
glycosaminoglycan degradation	21	0.809524	Borrelia	24	6.09124	0.000309037
amino sugar and nucleotide sugar metabolism	44	0.863636	Borrelia	24	5.81594	0.000309037
sulfur metabolism	13	0.846154	Borrelia	24	5.11982	0.000309037
ether lipid metabolism	33	0.848485	Borrelia	24	5.02422	0.000309037
starch and sucrose metabolism	52	0.807692	Borrelia	24	4.74518	0.000309037
o glycan biosynthesis	30	0.866667	Borrelia	24	4.59786	0.000309037
glycerolipid metabolism	49	0.918367	Borrelia	24	4.24764	0.000309037
citrate cycle tca cycle	32	0.8125	Borrelia	24	-4.21968	0.000309037
aminoacyl trna biosynthesis	41	0.902439	Borrelia	24	-4.20928	0.000309037
lysine degradation	44	0.954545	Borrelia	24	-4.12469	0.000309037
inositol phosphate metabolism	54	0.907407	Borrelia	24	-4.09024	0.000309037
glycosaminoglycan biosynthesis heparan sulfate	26	0.884615	Borrelia	24	3.76549	0.000309037
limonene and pinene degradation	10	1	Borrelia	24	-3.73088	0.000309037
butanoate metabolism	34	0.852941	Borrelia	24	-3.71535	0.000309037
propanoate metabolism	33	0.909091	Borrelia	24	-3.36823	0.000591223
folate biosynthesis	11	0.818182	Borrelia	24	3.47552	0.0014165
glycosphingolipid biosynthesis ganglio series	15	0.933333	Borrelia	24	3.30441	0.00156905
terpenoid backbone biosynthesis	15	0.866667	Borrelia	24	-3.28118	0.00156905
one carbon pool by folate	17	0.764706	Borrelia	24	-3.12787	0.00201459
n glycan biosynthesis	46	0.826087	Borrelia	24	-3.4542	0.00211012
glycosylphosphatidylinositol gpi anchor biosynthesis	25	0.84	Borrelia	24	-3.22001	0.00211012
retinol metabolism	64	0.875	Borrelia	24	-2.63465	0.0104256
fatty acid metabolism	42	0.809524	Borrelia	24	2.78329	0.0120633
valine leucine and isoleucine degradation	44	0.886364	Borrelia	24	-2.50311	0.0257099
glycerophospholipid metabolism	77	0.935065	Borrelia	24	2.54922	0.0269912
arginine and proline metabolism	54	0.944444	Borrelia	24	2.15416	0.0543945
ascorbate and aldarate metabolism	25	0.88	Borrelia	24	-2.13971	0.0577942
nitrogen metabolism	23	0.956522	Borrelia	24	-2.13773	0.0577942
phenylalanine metabolism	18	0.833333	Borrelia	24	2.12294	0.0577942
biosynthesis of unsaturated fatty acids	22	0.818182	Borrelia	24	-2.06665	0.0577942
purine metabolism	159	0.842767	Borrelia	24	-2.13551	0.0629373
metabolism of xenobiotics by cytochrome p450	70	0.857143	Borrelia	24	-1.94829	0.0836316
glycosaminoglycan biosynthesis keratan sulfate	15	0.866667	Borrelia	24	1.79332	0.111774
pyrimidine metabolism	98	0.836735	Borrelia	24	-1.56699	0.198637
histidine metabolism	29	0.931034	Borrelia	24	-1.50676	0.206761
tryptophan metabolism	40	0.9	Borrelia	24	1.49845	0.206761
pentose phosphate pathway	27	0.814815	Borrelia	24	1.43423	0.223622
pyruvate metabolism	40	0.95	Borrelia	24	-1.36042	0.256157
alpha linolenic acid metabolism	19	0.736842	Borrelia	24	1.30358	0.279206
glycine serine and threonine metabolism	31	0.967742	Borrelia	24	-1.23029	0.324809
oxidative phosphorylation	135	0.651852	Borrelia	24	-1.13344	0.33844
arachidonic acid metabolism	58	0.862069	Borrelia	24	-1.08782	0.383618
primary bile acid biosynthesis	16	0.875	Borrelia	24	1.02259	0.426091
glycosphingolipid biosynthesis lacto and neolacto series	26	0.884615	Borrelia	24	-0.986053	0.435679
pentose and glucuronate interconversions	28	0.785714	Borrelia	24	-0.930403	0.464535
tyrosine metabolism	42	0.880952	Borrelia	24	-0.801316	0.527577
taurine and hypotaurine metabolism	10	0.8	Borrelia	24	-0.762809	0.553959
beta alanine metabolism	22	1	Borrelia	24	0.651584	0.625173
glyoxylate and dicarboxylate metabolism	16	0.625	Borrelia	24	-0.6225	0.647725
selenoamino acid metabolism	26	0.884615	Borrelia	24	-0.526459	0.685559
riboflavin metabolism	16	0.9375	Borrelia	24	0.554406	0.690304
steroid biosynthesis	17	0.941176	Borrelia	24	0.399482	0.798467
porphyrin and chlorophyll metabolism	41	0.853659	Borrelia	24	-0.363296	0.801552
other glycan degradation	16	0.6875	Borrelia	24	-0.353225	0.801552
glutathione metabolism	50	0.92	Borrelia	24	0.342078	0.816026
steroid hormone biosynthesis	55	0.836364	Borrelia	24	0.30353	0.820912
linoleic acid metabolism	29	0.793103	Borrelia	24	0.25934	0.836316
alanine aspartate and glutamate metabolism	32	0.90625	Borrelia	24	-0.210237	0.869798
valine leucine and isoleucine biosynthesis	11	1	Borrelia	24	-0.166176	0.8968
cysteine and methionine metabolism	34	0.970588	Borrelia	24	0.10991	0.89991
fructose and mannose metabolism	34	0.911765	LPS	24	5.58392	0.00112783
pantothenate and coa biosynthesis	16	1	LPS	24	5.18428	0.00112783
nicotinate and nicotinamide metabolism	24	0.916667	LPS	24	4.37281	0.00112783
glycosphingolipid biosynthesis globo series	14	0.928571	LPS	24	3.70255	0.00112783
citrate cycle tca cycle	32	0.8125	LPS	24	-3.29341	0.00112783
sphingolipid metabolism	40	0.9	LPS	24	3.24661	0.00112783
glycolysis gluconeogenesis	62	0.935484	LPS	24	2.99148	0.00193803
glycosaminoglycan biosynthesis chondroitin sulfate	22	0.909091	LPS	24	3.42112	0.00271649
amino sugar and nucleotide sugar metabolism	44	0.863636	LPS	24	3.24824	0.00271649
butanoate metabolism	34	0.852941	LPS	24	-2.93354	0.00271649
pyruvate metabolism	40	0.95	LPS	24	-3.18571	0.00370577
glycosaminoglycan degradation	21	0.809524	LPS	24	2.87205	0.0056634
ether lipid metabolism	33	0.848485	LPS	24	3.21421	0.00731985
o glycan biosynthesis	30	0.866667	LPS	24	3.10714	0.00922533
propanoate metabolism	33	0.909091	LPS	24	-3.08602	0.0108768
lysine degradation	44	0.954545	LPS	24	-2.87918	0.0114718
inositol phosphate metabolism	54	0.907407	LPS	24	-2.74038	0.0119969
glyoxylate and dicarboxylate metabolism	16	0.625	LPS	24	-2.73359	0.0203962
glycosphingolipid biosynthesis ganglio series	15	0.933333	LPS	24	2.61703	0.0203965
galactose metabolism	26	0.923077	LPS	24	2.60892	0.0203965
terpenoid backbone biosynthesis	15	0.866667	LPS	24	-2.59457	0.0203965
glycosaminoglycan biosynthesis heparan sulfate	26	0.884615	LPS	24	2.47956	0.0203965
glutathione metabolism	50	0.92	LPS	24	-2.58205	0.0212834
limonene and pinene degradation	10	1	LPS	24	-2.44313	0.022663
glycosaminoglycan biosynthesis keratan sulfate	15	0.866667	LPS	24	2.39713	0.0334514
aminoacyl trna biosynthesis	41	0.902439	LPS	24	-2.23566	0.0468095
taurine and hypotaurine metabolism	10	0.8	LPS	24	-2.1764	0.066481
folate biosynthesis	11	0.818182	LPS	24	2.17724	0.0806842
oxidative phosphorylation	135	0.651852	LPS	24	-2.10487	0.0806842
phenylalanine metabolism	18	0.833333	LPS	24	2.04085	0.0806842
steroid biosynthesis	17	0.941176	LPS	24	-2.06227	0.085203
selenoamino acid metabolism	26	0.884615	LPS	24	1.98452	0.085203
valine leucine and isoleucine biosynthesis	11	1	LPS	24	1.99326	0.092511
starch and sucrose metabolism	52	0.807692	LPS	24	1.91614	0.0961894
arachidonic acid metabolism	58	0.862069	LPS	24	-1.87352	0.116559
n glycan biosynthesis	46	0.826087	LPS	24	-1.85452	0.131264
one carbon pool by folate	17	0.764706	LPS	24	-1.5545	0.220701
fatty acid metabolism	42	0.809524	LPS	24	1.51062	0.231892
beta alanine metabolism	22	1	LPS	24	-1.40474	0.288883
retinol metabolism	64	0.875	LPS	24	-1.40659	0.29288
glycosylphosphatidylinositol gpi anchor biosynthesis	25	0.84	LPS	24	-1.25817	0.381756
other glycan degradation	16	0.6875	LPS	24	-1.15264	0.408275
alpha linolenic acid metabolism	19	0.736842	LPS	24	-1.14188	0.408275
pentose phosphate pathway	27	0.814815	LPS	24	-0.959363	0.536998
riboflavin metabolism	16	0.9375	LPS	24	-0.939318	0.536998
steroid hormone biosynthesis	55	0.836364	LPS	24	0.934165	0.536998
ascorbate and aldarate metabolism	25	0.88	LPS	24	-0.916701	0.540687
valine leucine and isoleucine degradation	44	0.886364	LPS	24	-0.850983	0.540687
primary bile acid biosynthesis	16	0.875	LPS	24	-0.771028	0.623317
glycosphingolipid biosynthesis lacto and neolacto series	26	0.884615	LPS	24	-0.722473	0.650601
pentose and glucuronate interconversions	28	0.785714	LPS	24	0.71366	0.650601
sulfur metabolism	13	0.846154	LPS	24	-0.593652	0.73511
metabolism of xenobiotics by cytochrome p450	70	0.857143	LPS	24	-0.56864	0.751388
tryptophan metabolism	40	0.9	LPS	24	-0.527482	0.771722
porphyrin and chlorophyll metabolism	41	0.853659	LPS	24	0.486963	0.775987
pyrimidine metabolism	98	0.836735	LPS	24	0.44014	0.822474
biosynthesis of unsaturated fatty acids	22	0.818182	LPS	24	-0.36924	0.833572
nitrogen metabolism	23	0.956522	LPS	24	0.341943	0.85803
glycerophospholipid metabolism	77	0.935065	LPS	24	0.331128	0.85803
purine metabolism	159	0.842767	LPS	24	-0.288111	0.85803
arginine and proline metabolism	54	0.944444	LPS	24	-0.286909	0.85803
cysteine and methionine metabolism	34	0.970588	LPS	24	-0.274999	0.85803
histidine metabolism	29	0.931034	LPS	24	-0.228337	0.879486
glycerolipid metabolism	49	0.918367	LPS	24	0.231429	0.879662
tyrosine metabolism	42	0.880952	LPS	24	0.154159	0.921663
linoleic acid metabolism	29	0.793103	LPS	24	-0.148809	0.921663
alanine aspartate and glutamate metabolism	32	0.90625	LPS	24	-0.0961601	0.921663
glycine serine and threonine metabolism	31	0.967742	LPS	24	0.0775417	0.942105
glycolysis gluconeogenesis	62	0.935484	MTB	24	7.51298	0.000424954
fructose and mannose metabolism	34	0.911765	MTB	24	7.42424	0.000424954
galactose metabolism	26	0.923077	MTB	24	6.48989	0.000424954
sphingolipid metabolism	40	0.9	MTB	24	6.41199	0.000424954
glycosaminoglycan biosynthesis chondroitin sulfate	22	0.909091	MTB	24	6.40435	0.000424954
glycosphingolipid biosynthesis globo series	14	0.928571	MTB	24	6.29673	0.000424954
pantothenate and coa biosynthesis	16	1	MTB	24	6.13303	0.000424954
nicotinate and nicotinamide metabolism	24	0.916667	MTB	24	5.54991	0.000424954
amino sugar and nucleotide sugar metabolism	44	0.863636	MTB	24	5.47102	0.000424954
inositol phosphate metabolism	54	0.907407	MTB	24	-4.91454	0.000424954
lysine degradation	44	0.954545	MTB	24	-4.8979	0.000424954
starch and sucrose metabolism	52	0.807692	MTB	24	4.52611	0.000424954
glycosaminoglycan degradation	21	0.809524	MTB	24	4.08247	0.000424954
limonene and pinene degradation	10	1	MTB	24	-4.01221	0.000424954
o glycan biosynthesis	30	0.866667	MTB	24	3.95447	0.000424954
butanoate metabolism	34	0.852941	MTB	24	-3.85609	0.000424954
propanoate metabolism	33	0.909091	MTB	24	-4.23501	0.000799916
glycosphingolipid biosynthesis ganglio series	15	0.933333	MTB	24	3.25891	0.00151096
citrate cycle tca cycle	32	0.8125	MTB	24	-3.45175	0.00178929
one carbon pool by folate	17	0.764706	MTB	24	-3.2052	0.00237976
retinol metabolism	64	0.875	MTB	24	-3.14567	0.00401778
phenylalanine metabolism	18	0.833333	MTB	24	3.13713	0.00401778
glycerolipid metabolism	49	0.918367	MTB	24	3.30934	0.00413871
n glycan biosynthesis	46	0.826087	MTB	24	-3.1828	0.00761524
glycosylphosphatidylinositol gpi anchor biosynthesis	25	0.84	MTB	24	-3.14773	0.00761524
tryptophan metabolism	40	0.9	MTB	24	2.82664	0.00810688
fatty acid metabolism	42	0.809524	MTB	24	2.90813	0.00906576
ether lipid metabolism	33	0.848485	MTB	24	2.64542	0.0186981
nitrogen metabolism	23	0.956522	MTB	24	-2.60211	0.023571
arachidonic acid metabolism	58	0.862069	MTB	24	-2.56799	0.023571
aminoacyl trna biosynthesis	41	0.902439	MTB	24	-2.48588	0.0250039
glycine serine and threonine metabolism	31	0.967742	MTB	24	-2.28266	0.0446205
terpenoid backbone biosynthesis	15	0.866667	MTB	24	-2.20738	0.0498617
folate biosynthesis	11	0.818182	MTB	24	2.06092	0.0715928
pyruvate metabolism	40	0.95	MTB	24	-2.10518	0.0723372
arginine and proline metabolism	54	0.944444	MTB	24	2.04532	0.0723372
glycosaminoglycan biosynthesis keratan sulfate	15	0.866667	MTB	24	2.01876	0.0729549
valine leucine and isoleucine degradation	44	0.886364	MTB	24	-2.06411	0.0746136
ascorbate and aldarate metabolism	25	0.88	MTB	24	-1.92748	0.092924
oxidative phosphorylation	135	0.651852	MTB	24	-1.65602	0.168623
pentose phosphate pathway	27	0.814815	MTB	24	1.53001	0.207131
purine metabolism	159	0.842767	MTB	24	-1.40081	0.260641
metabolism of xenobiotics by cytochrome p450	70	0.857143	MTB	24	-1.33999	0.296798
pyrimidine metabolism	98	0.836735	MTB	24	-1.10021	0.421867
biosynthesis of unsaturated fatty acids	22	0.818182	MTB	24	-1.06852	0.44256
sulfur metabolism	13	0.846154	MTB	24	1.00175	0.465753
valine leucine and isoleucine biosynthesis	11	1	MTB	24	1.00445	0.4729
tyrosine metabolism	42	0.880952	MTB	24	-0.997794	0.4729
pentose and glucuronate interconversions	28	0.785714	MTB	24	-0.992278	0.4729
glycosphingolipid biosynthesis lacto and neolacto series	26	0.884615	MTB	24	-0.947132	0.481183
other glycan degradation	16	0.6875	MTB	24	-0.926063	0.481183
glutathione metabolism	50	0.92	MTB	24	0.916306	0.481183
primary bile acid biosynthesis	16	0.875	MTB	24	-0.769949	0.580765
taurine and hypotaurine metabolism	10	0.8	MTB	24	-0.743431	0.583105
glycosaminoglycan biosynthesis heparan sulfate	26	0.884615	MTB	24	0.67417	0.63209
glyoxylate and dicarboxylate metabolism	16	0.625	MTB	24	-0.577689	0.695838
linoleic acid metabolism	29	0.793103	MTB	24	0.488978	0.751385
glycerophospholipid metabolism	77	0.935065	MTB	24	0.432473	0.770743
steroid biosynthesis	17	0.941176	MTB	24	0.430608	0.770743
selenoamino acid metabolism	26	0.884615	MTB	24	-0.398991	0.77267
cysteine and methionine metabolism	34	0.970588	MTB	24	-0.388329	0.77267
alpha linolenic acid metabolism	19	0.736842	MTB	24	-0.379472	0.783238
alanine aspartate and glutamate metabolism	32	0.90625	MTB	24	-0.347785	0.798219
histidine metabolism	29	0.931034	MTB	24	-0.311359	0.798708
riboflavin metabolism	16	0.9375	MTB	24	-0.20319	0.878246
steroid hormone biosynthesis	55	0.836364	MTB	24	0.187782	0.878246
beta alanine metabolism	22	1	MTB	24	0.121856	0.920547
porphyrin and chlorophyll metabolism	41	0.853659	MTB	24	-0.0745821	0.944406
