# Supplementary material for: Identification of Discriminating Metabolic Pathways and Metabolites in Human PBMCs Stimulated by Various Pathogenic Agents
Source: Front Physiol. 2018 Feb 27;9:139. doi: 10.3389/fphys.2018.00139 (PMC5835230; doi:10.3389/fphys.2018.00139)
Supplement: Supplementary file 2 [file Table2.xlsx]

## Sheet: Caption
Supplementary table 2: Statistics of pathogen-specific reporter metabolites
Name	Metabolite name
Size	Number of genes associate with the metabolite accroding to HMR2
Cover	Percentage of genes were measured by microarray
Condition	Stimulus used
Hour	Time (hour) after stimulation
ES	Enrichment score
Pval	Permutation p value
FDR	False discovery rate
Sig	Significant, FDR < 0.05
Direct	Up (+1), down (-1) regulation or no change (0)
Sig_direct	Significantly up (+1), significantly down (-1), no change (0)

## Sheet: unique_reporter_metabolites
Name	Size	Cover	Condition	Hour	ES	Pval	FDR	Sig	Direct	Sig_direct
uridine	7	0.857143	Candida	4	7.28629	9.90409e-05	0.000350229	1	1	1
nicotinamide ribonucleoside	12	0.916667	Candida	4	5.47322	9.90409e-05	0.000350229	1	1	1
adenosine	11	1	Candida	4	5.41296	9.90409e-05	0.000350229	1	1	1
xanthosine	11	1	Candida	4	5.27415	9.90409e-05	0.000350229	1	1	1
nicotinate D-ribonucleoside	11	1	Candida	4	5.27415	9.90409e-05	0.000350229	1	1	1
dTMP	17	0.941176	Candida	4	5.26907	9.90409e-05	0.000350229	1	1	1
S-(11-OH-9-deoxy-delta9,12-PGD2)-glutathione	1	1	Candida	4	5.05497	9.90409e-05	0.000350229	1	1	1
S-(11-hydroxy-9-deoxy-delta12-PGD2)-glutathione	1	1	Candida	4	5.05497	9.90409e-05	0.000350229	1	1	1
thymidine	12	1	Candida	4	4.90391	9.90409e-05	0.000350229	1	1	1
guanosine	14	0.928571	Candida	4	4.85045	9.90409e-05	0.000350229	1	1	1
dGMP	16	0.875	Candida	4	4.32417	9.90409e-05	0.000350229	1	1	1
cholate	3	1	Candida	4	4.0812	9.90409e-05	0.000350229	1	1	1
guanosine	16	0.875	Candida	4	4.04329	9.90409e-05	0.000350229	1	1	1
PPi	409	0.875306	Candida	4	-3.99211	9.90409e-05	0.000350229	1	-1	-1
dATP	11	0.818182	Candida	4	-3.95709	9.90409e-05	0.000350229	1	-1	-1
dUDP	11	0.818182	Candida	4	-3.95709	9.90409e-05	0.000350229	1	-1	-1
dTDP	11	0.818182	Candida	4	-3.95709	9.90409e-05	0.000350229	1	-1	-1
UMP	22	0.909091	Candida	4	3.93837	9.90409e-05	0.000350229	1	1	1
1D-myo-inositol-3-phosphate	6	1	Candida	4	-3.83111	9.90409e-05	0.000350229	1	-1	-1
20-hydroxycholesterol	3	1	Candida	4	3.56699	9.90409e-05	0.000350229	1	1	1
sedoheptulose-1,7-bisphosphate	6	1	Candida	4	3.34917	0.000199026	0.00063884	1	1	1
1-(1-alkenyl)-sn-glycero-3-phosphoethanolamine	27	0.888889	Candida	4	2.92014	0.000399006	0.0010891	1	1	1
glucose-1,6-bisphosphate	1	1	Candida	4	-3.8315	0.000498996	0.00133563	1	-1	-1
dolichyl-diphosphate	1	1	Candida	4	-4.0412	0.000598986	0.00158224	1	-1	-1
26-hydroxycholesterol	1	1	Candida	4	4.54072	0.000698976	0.00182838	1	1	1
4-(2-aminophenyl)-2,4-dioxobutanoate	3	1	Candida	4	3.22405	0.000798966	0.00206314	1	1	1
4-hydroxy-2-quinolinecarboxylic acid	3	1	Candida	4	3.22405	0.000798966	0.00206314	1	1	1
4-(2-amino-3-hydroxyphenyl)-2,4-dioxobutanoate	3	1	Candida	4	3.22405	0.000798966	0.00206314	1	1	1
xanthurenate	3	1	Candida	4	3.22405	0.000798966	0.00206314	1	1	1
D-tagatose-6-phosphate	7	1	Candida	4	2.82199	0.000898956	0.00228954	1	1	1
nicotinate ribonucleotide	18	1	Candida	4	3.34291	0.000998946	0.00243515	1	1	1
pyridoxine	4	0.75	Candida	4	-3.26725	0.00119893	0.00282162	1	-1	-1
pyridoxamine	4	0.75	Candida	4	-3.26725	0.00119893	0.00282162	1	-1	-1
pyridoxamine-phosphate	4	0.75	Candida	4	-3.26725	0.00119893	0.00282162	1	-1	-1
25-hydroxycholesterol	2	1	Candida	4	3.59937	0.0014989	0.00347015	1	1	1
dADP	11	0.818182	Candida	4	-3.14942	0.0014989	0.00347015	1	-1	-1
dATP	11	0.818182	Candida	4	-3.14942	0.0014989	0.00347015	1	-1	-1
thymidine	18	0.888889	Candida	4	3.00589	0.00159889	0.00369986	1	1	1
D-lactate	3	1	Candida	4	-3.13124	0.00169888	0.00391065	1	-1	-1
tRNA(ser)	3	0.666667	Candida	4	-2.79925	0.00189886	0.00434409	1	-1	-1
L-seryl-tRNA(ser)	3	0.666667	Candida	4	-2.79925	0.00189886	0.00434409	1	-1	-1
cytidine	26	0.923077	Candida	4	2.84147	0.00329872	0.00707139	1	1	1
acetyl-[ACP]	2	1	Candida	4	2.84058	0.00459859	0.00965244	1	1	1
acetoacetyl-[ACP]	2	1	Candida	4	2.84058	0.00459859	0.00965244	1	1	1
3-oxohexanoyl-[ACP]	2	1	Candida	4	2.84058	0.00459859	0.00965244	1	1	1
hexanoyl-[ACP]	2	1	Candida	4	2.84058	0.00459859	0.00965244	1	1	1
3-oxooctanoyl-[ACP]	2	1	Candida	4	2.84058	0.00459859	0.00965244	1	1	1
3-oxodecanoyl-[ACP]	2	1	Candida	4	2.84058	0.00459859	0.00965244	1	1	1
decanoyl-[ACP]	2	1	Candida	4	2.84058	0.00459859	0.00965244	1	1	1
3-oxododecanoyl-[ACP]	2	1	Candida	4	2.84058	0.00459859	0.00965244	1	1	1
3-oxotetradecanoyl-[ACP]	2	1	Candida	4	2.84058	0.00459859	0.00965244	1	1	1
3-oxohexadecanoyl-[ACP]	2	1	Candida	4	2.84058	0.00459859	0.00965244	1	1	1
3(S)-hydroxy-11-cis-eicosenoyl-CoA	6	0.666667	Candida	4	-2.8222	0.00469858	0.00973967	1	-1	-1
3(S)-hydroxy-13-cis-docosenoyl-CoA	6	0.666667	Candida	4	-2.8222	0.00469858	0.00973967	1	-1	-1
3(S)-hydroxy-cis-15-tetracosaenoyl-CoA	6	0.666667	Candida	4	-2.8222	0.00469858	0.00973967	1	-1	-1
3(S)-hydroxy-hexacosenoyl-CoA	6	0.666667	Candida	4	-2.8222	0.00469858	0.00973967	1	-1	-1
3(S)-hydroxy-13-cis-eicosenoyl-CoA	6	0.666667	Candida	4	-2.8222	0.00469858	0.00973967	1	-1	-1
3(S)-hydroxy-9-cis-eicosenoyl-CoA	6	0.666667	Candida	4	-2.8222	0.00469858	0.00973967	1	-1	-1
3(S)-hydroxy-11-cis-docosenoyl-CoA	6	0.666667	Candida	4	-2.8222	0.00469858	0.00973967	1	-1	-1
3(S)-hydroxy-3-oxo-eicosadienoyl-CoA	6	0.666667	Candida	4	-2.8222	0.00469858	0.00973967	1	-1	-1
3-hydroxyoctadecanoyl-CoA	6	0.666667	Candida	4	-2.8222	0.00469858	0.00973967	1	-1	-1
3-hydroxyeicosanoyl-CoA	6	0.666667	Candida	4	-2.8222	0.00469858	0.00973967	1	-1	-1
3-hydroxydocosanoyl-CoA	6	0.666667	Candida	4	-2.8222	0.00469858	0.00973967	1	-1	-1
3-hydroxytetracosanoyl-CoA	6	0.666667	Candida	4	-2.8222	0.00469858	0.00973967	1	-1	-1
3-hydroxyhexacosanoyl-CoA	6	0.666667	Candida	4	-2.8222	0.00469858	0.00973967	1	-1	-1
3-hydroxynonadecanoyl-CoA	6	0.666667	Candida	4	-2.8222	0.00469858	0.00973967	1	-1	-1
3-hydroxyheneicosanoyl-CoA	6	0.666667	Candida	4	-2.8222	0.00469858	0.00973967	1	-1	-1
3-hydroxytricosanoyl-CoA	6	0.666667	Candida	4	-2.8222	0.00469858	0.00973967	1	-1	-1
3(S)-hydroxy-all-cis-8,11,14,17-eicosatetraenoyl-CoA	6	0.666667	Candida	4	-2.8222	0.00469858	0.00973967	1	-1	-1
3(S)-hydroxy-docosa-7,10,13,16,19-all-cis-pentaenoyl-CoA	6	0.666667	Candida	4	-2.8222	0.00469858	0.00973967	1	-1	-1
3(S)-hydroxy-tetracosa-9,12,15,18,21-all-cis-pentaenoyl-CoA	6	0.666667	Candida	4	-2.8222	0.00469858	0.00973967	1	-1	-1
3(S)-hydroxy-docosa-10,13,16,19-all-cis-tetraenoyl-CoA	6	0.666667	Candida	4	-2.8222	0.00469858	0.00973967	1	-1	-1
3(S)-hydroxy-tetracosa-12,15,18,21-all-cis-tetraenoyl-CoA	6	0.666667	Candida	4	-2.8222	0.00469858	0.00973967	1	-1	-1
(3S)-hydroxy-eicosa-cis,cis,cis-11,14,17-trienoyl-CoA	6	0.666667	Candida	4	-2.8222	0.00469858	0.00973967	1	-1	-1
3(S)-hydroxy-docosa-13,16,19-all-cis-trienoyl-CoA	6	0.666667	Candida	4	-2.8222	0.00469858	0.00973967	1	-1	-1
3(S)-hydroxy-docosa-7,10,13,16-all-cis-tetraenoyl-CoA	6	0.666667	Candida	4	-2.8222	0.00469858	0.00973967	1	-1	-1
3(S)-hydroxy-10,13,16-all-cis-docosatrienoyl-CoA	6	0.666667	Candida	4	-2.8222	0.00469858	0.00973967	1	-1	-1
(3S)-hydroxy-eicosa-cis,cis-11,14-dienoyl-CoA	6	0.666667	Candida	4	-2.8222	0.00469858	0.00973967	1	-1	-1
(3S)-hydroxy-docasa-cis,cis-13,16-dienoyl-CoA	6	0.666667	Candida	4	-2.8222	0.00469858	0.00973967	1	-1	-1
[protein C terminal]-S-farnesyl-L-cysteine	1	1	Candida	4	-2.89158	0.00529852	0.0108806	1	-1	-1
[protein C terminal]-S-farnesyl-L-cysteine-methyl ester	1	1	Candida	4	-2.89158	0.00529852	0.0108806	1	-1	-1
THF	18	0.777778	Candida	4	-2.66242	0.00559849	0.0113377	1	-1	-1
dopamine	30	0.8	Candida	4	-2.74773	0.00729832	0.0145545	1	-1	-1
hexadecanol	4	1	Candida	4	-2.48896	0.00899815	0.0176459	1	-1	-1
3-oxo-10(R)-hydroxy-octadeca-(6E,8E,12Z)-trienoate	7	0.714286	Candida	4	-2.69641	0.00959809	0.0186709	1	-1	-1
3-oxo-10(S)-hydroxy-octadeca-(6E,8E,12Z)-trienoate	7	0.714286	Candida	4	-2.69641	0.00959809	0.0186709	1	-1	-1
omega-carboxy-trinor-LTB4	7	0.714286	Candida	4	-2.69641	0.00959809	0.0186709	1	-1	-1
omega-carboxy-trinor-LTB4	7	0.714286	Candida	4	-2.69641	0.00959809	0.0186709	1	-1	-1
3(S),10(R)-OH-octadeca-6-trans-4,12-cis-trienoate	7	0.714286	Candida	4	-2.69641	0.00959809	0.0186709	1	-1	-1
3(S),10(R)-OH-octadeca-6-trans-4,12-cis-trienoate	7	0.714286	Candida	4	-2.69641	0.00959809	0.0186709	1	-1	-1
18-COOH-LTE4	7	0.714286	Candida	4	-2.69641	0.00959809	0.0186709	1	-1	-1
(13E)-tetranor-16-carboxy-LTE4	7	0.714286	Candida	4	-2.69641	0.00959809	0.0186709	1	-1	-1
propanoate	7	0.714286	Candida	4	-2.69641	0.00959809	0.0186709	1	-1	-1
chenodiol	7	0.714286	Candida	4	-2.69641	0.00959809	0.0186709	1	-1	-1
cholate	3	1	Candida	4	2.39787	0.010498	0.0203478	1	1	1
cholate	3	1	Candida	4	2.39787	0.010498	0.0203478	1	1	1
tRNA(ile)	2	1	Candida	4	-2.43639	0.0115979	0.0223274	1	-1	-1
L-isoleucyl-tRNA(ile)	2	1	Candida	4	-2.43639	0.0115979	0.0223274	1	-1	-1
chondroitin sulfate A (GalNAc4S-GlcA), degradation product 1	4	0.75	Candida	4	2.31775	0.0117979	0.0226853	1	1	1
chondroitin sulfate B - dermatan sulfate (IdoA2S-GalNAc4S), degradation product 1	4	0.75	Candida	4	2.31775	0.0117979	0.0226853	1	1	1
N-acetyl-D-glucosaminyldiphosphodolichol	3	1	Candida	4	2.50059	0.0123978	0.023735	1	1	1
L-fucose-1-phosphate	3	0.666667	Candida	4	-2.55023	0.0131977	0.0251569	1	-1	-1
4-aminobutyrate	12	0.833333	Candida	4	2.22267	0.0154975	0.029298	1	1	1
3-sulfinylpyruvic acid	1	1	Candida	4	-2.39129	0.0177973	0.0333457	1	-1	-1
prostaglandin E1	10	0.8	Candida	4	-2.20327	0.0188972	0.0352971	1	-1	-1
cob(II)alamin	2	1	Candida	4	2.2368	0.020597	0.0381917	1	1	1
cob(I)alamin	2	1	Candida	4	2.2368	0.020597	0.0381917	1	1	1
triphosphate	2	1	Candida	4	2.2368	0.020597	0.0381917	1	1	1
cobamide-coenzyme	2	1	Candida	4	2.2368	0.020597	0.0381917	1	1	1
3-phosphonooxypyruvate	3	1	Candida	4	-2.26082	0.0249965	0.0455288	1	-1	-1
desmosterol	2	1	Candida	4	-2.14414	0.0251965	0.0458757	1	-1	-1
l2fn2m2masn	8	0.875	Candida	4	2.10888	0.030196	0.0538626	0	1	0
keratan sulfate I, degradation product 7	4	0.75	Candida	4	-2.07238	0.0345956	0.0607686	0	-1	0
keratan sulfate I, degradation product 10	4	0.75	Candida	4	-2.07238	0.0345956	0.0607686	0	-1	0
keratan sulfate I, degradation product 13	4	0.75	Candida	4	-2.07238	0.0345956	0.0607686	0	-1	0
keratan sulfate I, degradation product 16	4	0.75	Candida	4	-2.07238	0.0345956	0.0607686	0	-1	0
keratan sulfate I, degradation product 19	4	0.75	Candida	4	-2.07238	0.0345956	0.0607686	0	-1	0
keratan sulfate I, degradation product 22	4	0.75	Candida	4	-2.07238	0.0345956	0.0607686	0	-1	0
keratan sulfate I, degradation product 25	4	0.75	Candida	4	-2.07238	0.0345956	0.0607686	0	-1	0
keratan sulfate I, degradation product 28	4	0.75	Candida	4	-2.07238	0.0345956	0.0607686	0	-1	0
keratan sulfate I, degradation product 31	4	0.75	Candida	4	-2.07238	0.0345956	0.0607686	0	-1	0
keratan sulfate I, degradation product 34	4	0.75	Candida	4	-2.07238	0.0345956	0.0607686	0	-1	0
keratan sulfate I, degradation product 37	4	0.75	Candida	4	-2.07238	0.0345956	0.0607686	0	-1	0
keratan sulfate II (core 2-linked), degradation product 4	4	0.75	Candida	4	-2.07238	0.0345956	0.0607686	0	-1	0
keratan sulfate II (core 2-linked), degradation product 7	4	0.75	Candida	4	-2.07238	0.0345956	0.0607686	0	-1	0
keratan sulfate II (core 4-linked), degradation product 4	4	0.75	Candida	4	-2.07238	0.0345956	0.0607686	0	-1	0
(7Z)-octadecenoyl-CoA	3	1	Candida	4	1.99533	0.0456945	0.0775587	0	1	0
10,13,16,19-docosatetraenoyl-CoA	3	1	Candida	4	1.99533	0.0456945	0.0775587	0	1	0
12,15,18,21-tetracosatetraenoyl-CoA	3	1	Candida	4	1.99533	0.0456945	0.0775587	0	1	0
10,13,16-docosatrienoyl-CoA	3	1	Candida	4	1.99533	0.0456945	0.0775587	0	1	0
4alpha-carboxy-4beta-methyl-5alpha-cholesta-8,24-dien-3beta-ol	4	0.75	Candida	4	1.94359	0.0493941	0.0831665	0	1	0
4alpha-carboxy-5alpha-cholesta-8,24-dien-3beta-ol	3	1	Candida	4	1.94359	0.0493941	0.0831665	0	1	0
4alpha-carboxy-4beta-methyl-5alpha-cholesta-8-en-3beta-ol	3	1	Candida	4	1.94359	0.0493941	0.0831665	0	1	0
4alpha-carboxy-5alpha-cholesta-8-en-3beta-ol	3	1	Candida	4	1.94359	0.0493941	0.0831665	0	1	0
11,12-EET	56	0.857143	Candida	4	-1.95015	0.049994	0.0841181	0	-1	0
14,15-EET	56	0.857143	Candida	4	-1.95015	0.049994	0.0841181	0	-1	0
deoxyguanosine	17	0.941176	Candida	4	1.91503	0.0523938	0.0869155	0	1	0
3-methylcrotonyl-CoA	7	0.714286	Candida	4	-1.76948	0.080291	0.126939	0	-1	0
chondroitin sulfate B - dermatan sulfate (IdoA2S-GalNAc4S), degradation product 2	9	0.777778	Candida	4	-1.26345	0.198079	0.27499	0	-1	0
ecgonine-methyl ester	2	1	Candida	4	-1.20475	0.233876	0.317929	0	-1	0
pseudouridine-5-phosphate	1	1	Candida	4	1.1054	0.254174	0.342536	0	1	0
tRNA(leu)	3	1	Candida	4	0.735001	0.434956	0.524988	0	1	0
L-leucyl-tRNA(leu)	3	1	Candida	4	0.735001	0.434956	0.524988	0	1	0
isomaltose	1	1	Candida	4	-0.774228	0.48685	0.571083	0	-1	0
cortisol	6	0.833333	Candida	4	0.686348	0.515448	0.600259	0	1	0
UDP	95	0.863158	Candida	4	0.649711	0.519647	0.604421	0	1	0
choline	4	1	Candida	4	0.277366	0.79532	0.836869	0	1	0
phosphatidate-LD-PC pool	4	1	Candida	4	0.277366	0.79532	0.836869	0	1	0
choline	4	1	Candida	4	0.277366	0.79532	0.836869	0	1	0
phosphatidate-LD-PC pool	4	1	Candida	4	0.277366	0.79532	0.836869	0	1	0
2-acyl-1-(1-alkenyl)-sn-glycero-3-phosphate	4	1	Candida	4	0.277366	0.79532	0.836869	0	1	0
THF	2	1	Candida	4	-0.225678	0.809918	0.848536	0	-1	0
deoxyguanosine	17	0.941176	Borrelia	4	-3.50665	0.00019995	0.000727283	1	-1	-1
D-lactate	3	1	Borrelia	4	-3.15237	0.00019995	0.000727283	1	-1	-1
tRNA(leu)	3	1	Borrelia	4	3.257	0.00039993	0.00130098	1	1	1
L-leucyl-tRNA(leu)	3	1	Borrelia	4	3.257	0.00039993	0.00130098	1	1	1
thymidine	18	0.888889	Borrelia	4	-2.83086	0.00229974	0.00595763	1	-1	-1
choline	4	1	Borrelia	4	2.61921	0.00749922	0.0164554	1	1	1
phosphatidate-LD-PC pool	4	1	Borrelia	4	2.61921	0.00749922	0.0164554	1	1	1
choline	4	1	Borrelia	4	2.61921	0.00749922	0.0164554	1	1	1
phosphatidate-LD-PC pool	4	1	Borrelia	4	2.61921	0.00749922	0.0164554	1	1	1
2-acyl-1-(1-alkenyl)-sn-glycero-3-phosphate	4	1	Borrelia	4	2.61921	0.00749922	0.0164554	1	1	1
1D-myo-inositol-3-phosphate	6	1	Borrelia	4	-2.54626	0.0076992	0.0168483	1	-1	-1
isomaltose	1	1	Borrelia	4	-2.66325	0.00809916	0.0176755	1	-1	-1
THF	2	1	Borrelia	4	2.65872	0.00809916	0.0176755	1	1	1
pseudouridine-5-phosphate	1	1	Borrelia	4	2.44695	0.0152984	0.0309425	1	1	1
dolichyl-diphosphate	1	1	Borrelia	4	-2.47768	0.0160984	0.0320782	1	-1	-1
chondroitin sulfate B - dermatan sulfate (IdoA2S-GalNAc4S), degradation product 2	9	0.777778	Borrelia	4	-2.39871	0.019298	0.0370185	1	-1	-1
3-methylcrotonyl-CoA	7	0.714286	Borrelia	4	-2.26923	0.019498	0.0373133	1	-1	-1
keratan sulfate I, degradation product 7	4	0.75	Borrelia	4	-2.26026	0.019798	0.0376341	1	-1	-1
keratan sulfate I, degradation product 10	4	0.75	Borrelia	4	-2.26026	0.019798	0.0376341	1	-1	-1
keratan sulfate I, degradation product 13	4	0.75	Borrelia	4	-2.26026	0.019798	0.0376341	1	-1	-1
keratan sulfate I, degradation product 16	4	0.75	Borrelia	4	-2.26026	0.019798	0.0376341	1	-1	-1
keratan sulfate I, degradation product 19	4	0.75	Borrelia	4	-2.26026	0.019798	0.0376341	1	-1	-1
keratan sulfate I, degradation product 22	4	0.75	Borrelia	4	-2.26026	0.019798	0.0376341	1	-1	-1
keratan sulfate I, degradation product 25	4	0.75	Borrelia	4	-2.26026	0.019798	0.0376341	1	-1	-1
keratan sulfate I, degradation product 28	4	0.75	Borrelia	4	-2.26026	0.019798	0.0376341	1	-1	-1
keratan sulfate I, degradation product 31	4	0.75	Borrelia	4	-2.26026	0.019798	0.0376341	1	-1	-1
keratan sulfate I, degradation product 34	4	0.75	Borrelia	4	-2.26026	0.019798	0.0376341	1	-1	-1
keratan sulfate I, degradation product 37	4	0.75	Borrelia	4	-2.26026	0.019798	0.0376341	1	-1	-1
keratan sulfate II (core 2-linked), degradation product 4	4	0.75	Borrelia	4	-2.26026	0.019798	0.0376341	1	-1	-1
keratan sulfate II (core 2-linked), degradation product 7	4	0.75	Borrelia	4	-2.26026	0.019798	0.0376341	1	-1	-1
keratan sulfate II (core 4-linked), degradation product 4	4	0.75	Borrelia	4	-2.26026	0.019798	0.0376341	1	-1	-1
PPi	409	0.875306	Borrelia	4	-2.20307	0.0272972	0.0496444	1	-1	-1
thymidine	12	1	Borrelia	4	-2.13753	0.0281972	0.051108	0	-1	0
4-aminobutyrate	12	0.833333	Borrelia	4	-2.17761	0.0282971	0.05127	0	-1	0
guanosine	14	0.928571	Borrelia	4	-2.11355	0.0304969	0.0548241	0	-1	0
THF	18	0.777778	Borrelia	4	2.09698	0.0334966	0.0599714	0	1	0
[protein C terminal]-S-farnesyl-L-cysteine	1	1	Borrelia	4	2.01673	0.0359964	0.0642327	0	1	0
[protein C terminal]-S-farnesyl-L-cysteine-methyl ester	1	1	Borrelia	4	2.01673	0.0359964	0.0642327	0	1	0
L-fucose-1-phosphate	3	0.666667	Borrelia	4	-2.04461	0.0363963	0.0648268	0	-1	0
26-hydroxycholesterol	1	1	Borrelia	4	2.06706	0.0419958	0.0735535	0	1	0
(7Z)-octadecenoyl-CoA	3	1	Borrelia	4	-2.0455	0.0421958	0.0736901	0	-1	0
10,13,16,19-docosatetraenoyl-CoA	3	1	Borrelia	4	-2.0455	0.0421958	0.0736901	0	-1	0
12,15,18,21-tetracosatetraenoyl-CoA	3	1	Borrelia	4	-2.0455	0.0421958	0.0736901	0	-1	0
10,13,16-docosatrienoyl-CoA	3	1	Borrelia	4	-2.0455	0.0421958	0.0736901	0	-1	0
cytidine	26	0.923077	Borrelia	4	-1.90108	0.0571943	0.0969414	0	-1	0
20-hydroxycholesterol	3	1	Borrelia	4	1.89236	0.0576942	0.0976861	0	1	0
cholate	3	1	Borrelia	4	1.82012	0.0679932	0.11369	0	1	0
cholate	3	1	Borrelia	4	1.82012	0.0679932	0.11369	0	1	0
dopamine	30	0.8	Borrelia	4	-1.80844	0.0689931	0.115004	0	-1	0
prostaglandin E1	10	0.8	Borrelia	4	-1.75064	0.0827917	0.135482	0	-1	0
ecgonine-methyl ester	2	1	Borrelia	4	-1.54722	0.122188	0.189313	0	-1	0
25-hydroxycholesterol	2	1	Borrelia	4	1.52579	0.123788	0.191607	0	1	0
cortisol	6	0.833333	Borrelia	4	-1.52926	0.124887	0.192877	0	-1	0
3-oxo-10(R)-hydroxy-octadeca-(6E,8E,12Z)-trienoate	7	0.714286	Borrelia	4	-1.53736	0.127887	0.195697	0	-1	0
3-oxo-10(S)-hydroxy-octadeca-(6E,8E,12Z)-trienoate	7	0.714286	Borrelia	4	-1.53736	0.127887	0.195697	0	-1	0
omega-carboxy-trinor-LTB4	7	0.714286	Borrelia	4	-1.53736	0.127887	0.195697	0	-1	0
omega-carboxy-trinor-LTB4	7	0.714286	Borrelia	4	-1.53736	0.127887	0.195697	0	-1	0
3(S),10(R)-OH-octadeca-6-trans-4,12-cis-trienoate	7	0.714286	Borrelia	4	-1.53736	0.127887	0.195697	0	-1	0
3(S),10(R)-OH-octadeca-6-trans-4,12-cis-trienoate	7	0.714286	Borrelia	4	-1.53736	0.127887	0.195697	0	-1	0
18-COOH-LTE4	7	0.714286	Borrelia	4	-1.53736	0.127887	0.195697	0	-1	0
(13E)-tetranor-16-carboxy-LTE4	7	0.714286	Borrelia	4	-1.53736	0.127887	0.195697	0	-1	0
propanoate	7	0.714286	Borrelia	4	-1.53736	0.127887	0.195697	0	-1	0
chenodiol	7	0.714286	Borrelia	4	-1.53736	0.127887	0.195697	0	-1	0
cholate	3	1	Borrelia	4	1.48731	0.135586	0.203992	0	1	0
adenosine	11	1	Borrelia	4	-1.48492	0.151285	0.222961	0	-1	0
glucose-1,6-bisphosphate	1	1	Borrelia	4	-1.36637	0.168083	0.239896	0	-1	0
4-(2-aminophenyl)-2,4-dioxobutanoate	3	1	Borrelia	4	1.35568	0.175082	0.248488	0	1	0
4-hydroxy-2-quinolinecarboxylic acid	3	1	Borrelia	4	1.35568	0.175082	0.248488	0	1	0
4-(2-amino-3-hydroxyphenyl)-2,4-dioxobutanoate	3	1	Borrelia	4	1.35568	0.175082	0.248488	0	1	0
xanthurenate	3	1	Borrelia	4	1.35568	0.175082	0.248488	0	1	0
3(S)-hydroxy-11-cis-eicosenoyl-CoA	6	0.666667	Borrelia	4	-1.32611	0.185281	0.259684	0	-1	0
3(S)-hydroxy-13-cis-docosenoyl-CoA	6	0.666667	Borrelia	4	-1.32611	0.185281	0.259684	0	-1	0
3(S)-hydroxy-cis-15-tetracosaenoyl-CoA	6	0.666667	Borrelia	4	-1.32611	0.185281	0.259684	0	-1	0
3(S)-hydroxy-hexacosenoyl-CoA	6	0.666667	Borrelia	4	-1.32611	0.185281	0.259684	0	-1	0
3(S)-hydroxy-13-cis-eicosenoyl-CoA	6	0.666667	Borrelia	4	-1.32611	0.185281	0.259684	0	-1	0
3(S)-hydroxy-9-cis-eicosenoyl-CoA	6	0.666667	Borrelia	4	-1.32611	0.185281	0.259684	0	-1	0
3(S)-hydroxy-11-cis-docosenoyl-CoA	6	0.666667	Borrelia	4	-1.32611	0.185281	0.259684	0	-1	0
3(S)-hydroxy-3-oxo-eicosadienoyl-CoA	6	0.666667	Borrelia	4	-1.32611	0.185281	0.259684	0	-1	0
3-hydroxyoctadecanoyl-CoA	6	0.666667	Borrelia	4	-1.32611	0.185281	0.259684	0	-1	0
3-hydroxyeicosanoyl-CoA	6	0.666667	Borrelia	4	-1.32611	0.185281	0.259684	0	-1	0
3-hydroxydocosanoyl-CoA	6	0.666667	Borrelia	4	-1.32611	0.185281	0.259684	0	-1	0
3-hydroxytetracosanoyl-CoA	6	0.666667	Borrelia	4	-1.32611	0.185281	0.259684	0	-1	0
3-hydroxyhexacosanoyl-CoA	6	0.666667	Borrelia	4	-1.32611	0.185281	0.259684	0	-1	0
3-hydroxynonadecanoyl-CoA	6	0.666667	Borrelia	4	-1.32611	0.185281	0.259684	0	-1	0
3-hydroxyheneicosanoyl-CoA	6	0.666667	Borrelia	4	-1.32611	0.185281	0.259684	0	-1	0
3-hydroxytricosanoyl-CoA	6	0.666667	Borrelia	4	-1.32611	0.185281	0.259684	0	-1	0
3(S)-hydroxy-all-cis-8,11,14,17-eicosatetraenoyl-CoA	6	0.666667	Borrelia	4	-1.32611	0.185281	0.259684	0	-1	0
3(S)-hydroxy-docosa-7,10,13,16,19-all-cis-pentaenoyl-CoA	6	0.666667	Borrelia	4	-1.32611	0.185281	0.259684	0	-1	0
3(S)-hydroxy-tetracosa-9,12,15,18,21-all-cis-pentaenoyl-CoA	6	0.666667	Borrelia	4	-1.32611	0.185281	0.259684	0	-1	0
3(S)-hydroxy-docosa-10,13,16,19-all-cis-tetraenoyl-CoA	6	0.666667	Borrelia	4	-1.32611	0.185281	0.259684	0	-1	0
3(S)-hydroxy-tetracosa-12,15,18,21-all-cis-tetraenoyl-CoA	6	0.666667	Borrelia	4	-1.32611	0.185281	0.259684	0	-1	0
(3S)-hydroxy-eicosa-cis,cis,cis-11,14,17-trienoyl-CoA	6	0.666667	Borrelia	4	-1.32611	0.185281	0.259684	0	-1	0
3(S)-hydroxy-docosa-13,16,19-all-cis-trienoyl-CoA	6	0.666667	Borrelia	4	-1.32611	0.185281	0.259684	0	-1	0
3(S)-hydroxy-docosa-7,10,13,16-all-cis-tetraenoyl-CoA	6	0.666667	Borrelia	4	-1.32611	0.185281	0.259684	0	-1	0
3(S)-hydroxy-10,13,16-all-cis-docosatrienoyl-CoA	6	0.666667	Borrelia	4	-1.32611	0.185281	0.259684	0	-1	0
(3S)-hydroxy-eicosa-cis,cis-11,14-dienoyl-CoA	6	0.666667	Borrelia	4	-1.32611	0.185281	0.259684	0	-1	0
(3S)-hydroxy-docasa-cis,cis-13,16-dienoyl-CoA	6	0.666667	Borrelia	4	-1.32611	0.185281	0.259684	0	-1	0
UMP	22	0.909091	Borrelia	4	1.29937	0.20078	0.277306	0	1	0
uridine	7	0.857143	Borrelia	4	-1.23118	0.224178	0.305777	0	-1	0
nicotinamide ribonucleoside	12	0.916667	Borrelia	4	1.18361	0.228277	0.31058	0	1	0
nicotinate ribonucleotide	18	1	Borrelia	4	-1.231	0.229077	0.311406	0	-1	0
3-sulfinylpyruvic acid	1	1	Borrelia	4	-1.14823	0.253175	0.340999	0	-1	0
cob(II)alamin	2	1	Borrelia	4	1.16441	0.260374	0.349139	0	1	0
cob(I)alamin	2	1	Borrelia	4	1.16441	0.260374	0.349139	0	1	0
triphosphate	2	1	Borrelia	4	1.16441	0.260374	0.349139	0	1	0
cobamide-coenzyme	2	1	Borrelia	4	1.16441	0.260374	0.349139	0	1	0
tRNA(ser)	3	0.666667	Borrelia	4	1.04793	0.307969	0.4062	0	1	0
L-seryl-tRNA(ser)	3	0.666667	Borrelia	4	1.04793	0.307969	0.4062	0	1	0
11,12-EET	56	0.857143	Borrelia	4	-0.998514	0.318368	0.418091	0	-1	0
14,15-EET	56	0.857143	Borrelia	4	-0.998514	0.318368	0.418091	0	-1	0
pyridoxine	4	0.75	Borrelia	4	1.00491	0.327367	0.42828	0	1	0
pyridoxamine	4	0.75	Borrelia	4	1.00491	0.327367	0.42828	0	1	0
pyridoxamine-phosphate	4	0.75	Borrelia	4	1.00491	0.327367	0.42828	0	1	0
4alpha-carboxy-5alpha-cholesta-8,24-dien-3beta-ol	3	1	Borrelia	4	0.956605	0.334667	0.436765	0	1	0
4alpha-carboxy-4beta-methyl-5alpha-cholesta-8-en-3beta-ol	3	1	Borrelia	4	0.956605	0.334667	0.436765	0	1	0
4alpha-carboxy-5alpha-cholesta-8-en-3beta-ol	3	1	Borrelia	4	0.956605	0.334667	0.436765	0	1	0
4alpha-carboxy-4beta-methyl-5alpha-cholesta-8,24-dien-3beta-ol	4	0.75	Borrelia	4	0.956605	0.334667	0.436765	0	1	0
dGMP	16	0.875	Borrelia	4	-0.920248	0.376862	0.482839	0	-1	0
guanosine	16	0.875	Borrelia	4	-0.910187	0.388361	0.496388	0	-1	0
S-(11-OH-9-deoxy-delta9,12-PGD2)-glutathione	1	1	Borrelia	4	-0.77724	0.430957	0.539455	0	-1	0
S-(11-hydroxy-9-deoxy-delta12-PGD2)-glutathione	1	1	Borrelia	4	-0.77724	0.430957	0.539455	0	-1	0
N-acetyl-D-glucosaminyldiphosphodolichol	3	1	Borrelia	4	-0.745342	0.456454	0.558466	0	-1	0
chondroitin sulfate A (GalNAc4S-GlcA), degradation product 1	4	0.75	Borrelia	4	0.764682	0.469953	0.570219	0	1	0
chondroitin sulfate B - dermatan sulfate (IdoA2S-GalNAc4S), degradation product 1	4	0.75	Borrelia	4	0.764682	0.469953	0.570219	0	1	0
dADP	11	0.818182	Borrelia	4	0.738627	0.474253	0.575003	0	1	0
dATP	11	0.818182	Borrelia	4	0.738627	0.474253	0.575003	0	1	0
3-phosphonooxypyruvate	3	1	Borrelia	4	-0.743878	0.477552	0.578207	0	-1	0
xanthosine	11	1	Borrelia	4	0.67678	0.492251	0.592958	0	1	0
nicotinate D-ribonucleoside	11	1	Borrelia	4	0.67678	0.492251	0.592958	0	1	0
l2fn2m2masn	8	0.875	Borrelia	4	0.642205	0.543446	0.647527	0	1	0
dTMP	17	0.941176	Borrelia	4	0.612288	0.544246	0.64816	0	1	0
tRNA(ile)	2	1	Borrelia	4	0.605315	0.545645	0.649303	0	1	0
L-isoleucyl-tRNA(ile)	2	1	Borrelia	4	0.605315	0.545645	0.649303	0	1	0
dATP	11	0.818182	Borrelia	4	-0.565348	0.586641	0.685644	0	-1	0
dUDP	11	0.818182	Borrelia	4	-0.565348	0.586641	0.685644	0	-1	0
dTDP	11	0.818182	Borrelia	4	-0.565348	0.586641	0.685644	0	-1	0
hexadecanol	4	1	Borrelia	4	-0.537573	0.60214	0.700371	0	-1	0
UDP	95	0.863158	Borrelia	4	-0.526366	0.618638	0.717145	0	-1	0
D-tagatose-6-phosphate	7	1	Borrelia	4	0.410494	0.686831	0.764769	0	1	0
1-(1-alkenyl)-sn-glycero-3-phosphoethanolamine	27	0.888889	Borrelia	4	0.271262	0.792321	0.837725	0	1	0
sedoheptulose-1,7-bisphosphate	6	1	Borrelia	4	-0.14758	0.887211	0.921525	0	-1	0
desmosterol	2	1	Borrelia	4	-0.120572	0.916408	0.945755	0	-1	0
acetyl-[ACP]	2	1	Borrelia	4	0.0538723	0.959704	0.970749	0	1	0
acetoacetyl-[ACP]	2	1	Borrelia	4	0.0538723	0.959704	0.970749	0	1	0
3-oxohexanoyl-[ACP]	2	1	Borrelia	4	0.0538723	0.959704	0.970749	0	1	0
hexanoyl-[ACP]	2	1	Borrelia	4	0.0538723	0.959704	0.970749	0	1	0
3-oxooctanoyl-[ACP]	2	1	Borrelia	4	0.0538723	0.959704	0.970749	0	1	0
3-oxodecanoyl-[ACP]	2	1	Borrelia	4	0.0538723	0.959704	0.970749	0	1	0
decanoyl-[ACP]	2	1	Borrelia	4	0.0538723	0.959704	0.970749	0	1	0
3-oxododecanoyl-[ACP]	2	1	Borrelia	4	0.0538723	0.959704	0.970749	0	1	0
3-oxotetradecanoyl-[ACP]	2	1	Borrelia	4	0.0538723	0.959704	0.970749	0	1	0
3-oxohexadecanoyl-[ACP]	2	1	Borrelia	4	0.0538723	0.959704	0.970749	0	1	0
4alpha-carboxy-4beta-methyl-5alpha-cholesta-8,24-dien-3beta-ol	4	0.75	LPS	4	3.05266	0.000299016	0.000990031	1	1	1
4alpha-carboxy-5alpha-cholesta-8,24-dien-3beta-ol	3	1	LPS	4	3.05266	0.000299016	0.000990031	1	1	1
4alpha-carboxy-4beta-methyl-5alpha-cholesta-8-en-3beta-ol	3	1	LPS	4	3.05266	0.000299016	0.000990031	1	1	1
4alpha-carboxy-5alpha-cholesta-8-en-3beta-ol	3	1	LPS	4	3.05266	0.000299016	0.000990031	1	1	1
cholate	3	1	LPS	4	3.47135	0.000498996	0.00159851	1	1	1
tRNA(ser)	3	0.666667	LPS	4	-2.63188	0.00889816	0.0209925	1	-1	-1
L-seryl-tRNA(ser)	3	0.666667	LPS	4	-2.63188	0.00889816	0.0209925	1	-1	-1
sedoheptulose-1,7-bisphosphate	6	1	LPS	4	2.17727	0.0243966	0.0523217	0	1	0
dADP	11	0.818182	LPS	4	2.12991	0.0293961	0.0621885	0	1	0
dATP	11	0.818182	LPS	4	2.12991	0.0293961	0.0621885	0	1	0
glucose-1,6-bisphosphate	1	1	LPS	4	-2.19381	0.030696	0.0647401	0	-1	0
3(S)-hydroxy-11-cis-eicosenoyl-CoA	6	0.666667	LPS	4	-2.08949	0.0319958	0.0656828	0	-1	0
3(S)-hydroxy-13-cis-docosenoyl-CoA	6	0.666667	LPS	4	-2.08949	0.0319958	0.0656828	0	-1	0
3(S)-hydroxy-cis-15-tetracosaenoyl-CoA	6	0.666667	LPS	4	-2.08949	0.0319958	0.0656828	0	-1	0
3(S)-hydroxy-hexacosenoyl-CoA	6	0.666667	LPS	4	-2.08949	0.0319958	0.0656828	0	-1	0
3(S)-hydroxy-13-cis-eicosenoyl-CoA	6	0.666667	LPS	4	-2.08949	0.0319958	0.0656828	0	-1	0
3(S)-hydroxy-9-cis-eicosenoyl-CoA	6	0.666667	LPS	4	-2.08949	0.0319958	0.0656828	0	-1	0
3(S)-hydroxy-11-cis-docosenoyl-CoA	6	0.666667	LPS	4	-2.08949	0.0319958	0.0656828	0	-1	0
3(S)-hydroxy-3-oxo-eicosadienoyl-CoA	6	0.666667	LPS	4	-2.08949	0.0319958	0.0656828	0	-1	0
3-hydroxyoctadecanoyl-CoA	6	0.666667	LPS	4	-2.08949	0.0319958	0.0656828	0	-1	0
3-hydroxyeicosanoyl-CoA	6	0.666667	LPS	4	-2.08949	0.0319958	0.0656828	0	-1	0
3-hydroxydocosanoyl-CoA	6	0.666667	LPS	4	-2.08949	0.0319958	0.0656828	0	-1	0
3-hydroxytetracosanoyl-CoA	6	0.666667	LPS	4	-2.08949	0.0319958	0.0656828	0	-1	0
3-hydroxyhexacosanoyl-CoA	6	0.666667	LPS	4	-2.08949	0.0319958	0.0656828	0	-1	0
3-hydroxynonadecanoyl-CoA	6	0.666667	LPS	4	-2.08949	0.0319958	0.0656828	0	-1	0
3-hydroxyheneicosanoyl-CoA	6	0.666667	LPS	4	-2.08949	0.0319958	0.0656828	0	-1	0
3-hydroxytricosanoyl-CoA	6	0.666667	LPS	4	-2.08949	0.0319958	0.0656828	0	-1	0
3(S)-hydroxy-all-cis-8,11,14,17-eicosatetraenoyl-CoA	6	0.666667	LPS	4	-2.08949	0.0319958	0.0656828	0	-1	0
3(S)-hydroxy-docosa-7,10,13,16,19-all-cis-pentaenoyl-CoA	6	0.666667	LPS	4	-2.08949	0.0319958	0.0656828	0	-1	0
3(S)-hydroxy-tetracosa-9,12,15,18,21-all-cis-pentaenoyl-CoA	6	0.666667	LPS	4	-2.08949	0.0319958	0.0656828	0	-1	0
3(S)-hydroxy-docosa-10,13,16,19-all-cis-tetraenoyl-CoA	6	0.666667	LPS	4	-2.08949	0.0319958	0.0656828	0	-1	0
3(S)-hydroxy-tetracosa-12,15,18,21-all-cis-tetraenoyl-CoA	6	0.666667	LPS	4	-2.08949	0.0319958	0.0656828	0	-1	0
(3S)-hydroxy-eicosa-cis,cis,cis-11,14,17-trienoyl-CoA	6	0.666667	LPS	4	-2.08949	0.0319958	0.0656828	0	-1	0
3(S)-hydroxy-docosa-13,16,19-all-cis-trienoyl-CoA	6	0.666667	LPS	4	-2.08949	0.0319958	0.0656828	0	-1	0
3(S)-hydroxy-docosa-7,10,13,16-all-cis-tetraenoyl-CoA	6	0.666667	LPS	4	-2.08949	0.0319958	0.0656828	0	-1	0
3(S)-hydroxy-10,13,16-all-cis-docosatrienoyl-CoA	6	0.666667	LPS	4	-2.08949	0.0319958	0.0656828	0	-1	0
(3S)-hydroxy-eicosa-cis,cis-11,14-dienoyl-CoA	6	0.666667	LPS	4	-2.08949	0.0319958	0.0656828	0	-1	0
(3S)-hydroxy-docasa-cis,cis-13,16-dienoyl-CoA	6	0.666667	LPS	4	-2.08949	0.0319958	0.0656828	0	-1	0
cholate	3	1	LPS	4	2.11658	0.0341956	0.0679974	0	1	0
cholate	3	1	LPS	4	2.11658	0.0341956	0.0679974	0	1	0
desmosterol	2	1	LPS	4	2.05772	0.0341956	0.0679974	0	1	0
D-lactate	3	1	LPS	4	-2.06634	0.0370953	0.073341	0	-1	0
deoxyguanosine	17	0.941176	LPS	4	-2.04809	0.0380952	0.0751642	0	-1	0
PPi	409	0.875306	LPS	4	-2.06546	0.039995	0.0788483	0	-1	0
1-(1-alkenyl)-sn-glycero-3-phosphoethanolamine	27	0.888889	LPS	4	2.00795	0.040695	0.0801628	0	1	0
[protein C terminal]-S-farnesyl-L-cysteine	1	1	LPS	4	-1.83312	0.0558935	0.104601	0	-1	0
[protein C terminal]-S-farnesyl-L-cysteine-methyl ester	1	1	LPS	4	-1.83312	0.0558935	0.104601	0	-1	0
1D-myo-inositol-3-phosphate	6	1	LPS	4	-1.76435	0.0783912	0.141291	0	-1	0
3-oxo-10(R)-hydroxy-octadeca-(6E,8E,12Z)-trienoate	7	0.714286	LPS	4	-1.76862	0.0794911	0.14253	0	-1	0
3-oxo-10(S)-hydroxy-octadeca-(6E,8E,12Z)-trienoate	7	0.714286	LPS	4	-1.76862	0.0794911	0.14253	0	-1	0
omega-carboxy-trinor-LTB4	7	0.714286	LPS	4	-1.76862	0.0794911	0.14253	0	-1	0
omega-carboxy-trinor-LTB4	7	0.714286	LPS	4	-1.76862	0.0794911	0.14253	0	-1	0
3(S),10(R)-OH-octadeca-6-trans-4,12-cis-trienoate	7	0.714286	LPS	4	-1.76862	0.0794911	0.14253	0	-1	0
3(S),10(R)-OH-octadeca-6-trans-4,12-cis-trienoate	7	0.714286	LPS	4	-1.76862	0.0794911	0.14253	0	-1	0
18-COOH-LTE4	7	0.714286	LPS	4	-1.76862	0.0794911	0.14253	0	-1	0
(13E)-tetranor-16-carboxy-LTE4	7	0.714286	LPS	4	-1.76862	0.0794911	0.14253	0	-1	0
propanoate	7	0.714286	LPS	4	-1.76862	0.0794911	0.14253	0	-1	0
chenodiol	7	0.714286	LPS	4	-1.76862	0.0794911	0.14253	0	-1	0
keratan sulfate I, degradation product 7	4	0.75	LPS	4	-1.68587	0.0921898	0.16223	0	-1	0
keratan sulfate I, degradation product 10	4	0.75	LPS	4	-1.68587	0.0921898	0.16223	0	-1	0
keratan sulfate I, degradation product 13	4	0.75	LPS	4	-1.68587	0.0921898	0.16223	0	-1	0
keratan sulfate I, degradation product 16	4	0.75	LPS	4	-1.68587	0.0921898	0.16223	0	-1	0
keratan sulfate I, degradation product 19	4	0.75	LPS	4	-1.68587	0.0921898	0.16223	0	-1	0
keratan sulfate I, degradation product 22	4	0.75	LPS	4	-1.68587	0.0921898	0.16223	0	-1	0
keratan sulfate I, degradation product 25	4	0.75	LPS	4	-1.68587	0.0921898	0.16223	0	-1	0
keratan sulfate I, degradation product 28	4	0.75	LPS	4	-1.68587	0.0921898	0.16223	0	-1	0
keratan sulfate I, degradation product 31	4	0.75	LPS	4	-1.68587	0.0921898	0.16223	0	-1	0
keratan sulfate I, degradation product 34	4	0.75	LPS	4	-1.68587	0.0921898	0.16223	0	-1	0
keratan sulfate I, degradation product 37	4	0.75	LPS	4	-1.68587	0.0921898	0.16223	0	-1	0
keratan sulfate II (core 2-linked), degradation product 4	4	0.75	LPS	4	-1.68587	0.0921898	0.16223	0	-1	0
keratan sulfate II (core 2-linked), degradation product 7	4	0.75	LPS	4	-1.68587	0.0921898	0.16223	0	-1	0
keratan sulfate II (core 4-linked), degradation product 4	4	0.75	LPS	4	-1.68587	0.0921898	0.16223	0	-1	0
uridine	7	0.857143	LPS	4	1.66062	0.0979892	0.169699	0	1	0
L-fucose-1-phosphate	3	0.666667	LPS	4	-1.63831	0.100089	0.172243	0	-1	0
ecgonine-methyl ester	2	1	LPS	4	-1.50577	0.124687	0.205012	0	-1	0
pyridoxine	4	0.75	LPS	4	-1.49224	0.138785	0.224302	0	-1	0
pyridoxamine	4	0.75	LPS	4	-1.49224	0.138785	0.224302	0	-1	0
pyridoxamine-phosphate	4	0.75	LPS	4	-1.49224	0.138785	0.224302	0	-1	0
D-tagatose-6-phosphate	7	1	LPS	4	1.43664	0.154584	0.246051	0	1	0
chondroitin sulfate B - dermatan sulfate (IdoA2S-GalNAc4S), degradation product 2	9	0.777778	LPS	4	-1.41732	0.171282	0.269348	0	-1	0
thymidine	18	0.888889	LPS	4	-1.32672	0.18928	0.294585	0	-1	0
4-aminobutyrate	12	0.833333	LPS	4	-1.27577	0.206978	0.317332	0	-1	0
choline	4	1	LPS	4	1.1963	0.232776	0.349128	0	1	0
phosphatidate-LD-PC pool	4	1	LPS	4	1.1963	0.232776	0.349128	0	1	0
choline	4	1	LPS	4	1.1963	0.232776	0.349128	0	1	0
phosphatidate-LD-PC pool	4	1	LPS	4	1.1963	0.232776	0.349128	0	1	0
2-acyl-1-(1-alkenyl)-sn-glycero-3-phosphate	4	1	LPS	4	1.1963	0.232776	0.349128	0	1	0
N-acetyl-D-glucosaminyldiphosphodolichol	3	1	LPS	4	1.14822	0.233376	0.349919	0	1	0
hexadecanol	4	1	LPS	4	-1.22985	0.236175	0.35324	0	-1	0
THF	18	0.777778	LPS	4	1.11075	0.258073	0.377124	0	1	0
nicotinamide ribonucleoside	12	0.916667	LPS	4	1.13394	0.266172	0.387087	0	1	0
THF	2	1	LPS	4	-1.10279	0.28747	0.411377	0	-1	0
S-(11-OH-9-deoxy-delta9,12-PGD2)-glutathione	1	1	LPS	4	-1.03164	0.29267	0.417828	0	-1	0
S-(11-hydroxy-9-deoxy-delta12-PGD2)-glutathione	1	1	LPS	4	-1.03164	0.29267	0.417828	0	-1	0
dATP	11	0.818182	LPS	4	1.04197	0.301069	0.427421	0	1	0
dUDP	11	0.818182	LPS	4	1.04197	0.301069	0.427421	0	1	0
dTDP	11	0.818182	LPS	4	1.04197	0.301069	0.427421	0	1	0
pseudouridine-5-phosphate	1	1	LPS	4	1.02366	0.308768	0.436428	0	1	0
11,12-EET	56	0.857143	LPS	4	-1.00447	0.326466	0.454664	0	-1	0
14,15-EET	56	0.857143	LPS	4	-1.00447	0.326466	0.454664	0	-1	0
adenosine	11	1	LPS	4	0.964615	0.333666	0.461782	0	1	0
tRNA(leu)	3	1	LPS	4	0.949119	0.337365	0.46502	0	1	0
L-leucyl-tRNA(leu)	3	1	LPS	4	0.949119	0.337365	0.46502	0	1	0
25-hydroxycholesterol	2	1	LPS	4	-0.883874	0.377761	0.506546	0	-1	0
dolichyl-diphosphate	1	1	LPS	4	-0.860965	0.384961	0.509703	0	-1	0
(7Z)-octadecenoyl-CoA	3	1	LPS	4	-0.869262	0.397859	0.51742	0	-1	0
10,13,16,19-docosatetraenoyl-CoA	3	1	LPS	4	-0.869262	0.397859	0.51742	0	-1	0
12,15,18,21-tetracosatetraenoyl-CoA	3	1	LPS	4	-0.869262	0.397859	0.51742	0	-1	0
10,13,16-docosatrienoyl-CoA	3	1	LPS	4	-0.869262	0.397859	0.51742	0	-1	0
xanthosine	11	1	LPS	4	0.838607	0.413758	0.533503	0	1	0
nicotinate D-ribonucleoside	11	1	LPS	4	0.838607	0.413758	0.533503	0	1	0
guanosine	16	0.875	LPS	4	0.794889	0.433456	0.556379	0	1	0
3-methylcrotonyl-CoA	7	0.714286	LPS	4	-0.729497	0.473052	0.599406	0	-1	0
guanosine	14	0.928571	LPS	4	0.726562	0.477151	0.604283	0	1	0
cytidine	26	0.923077	LPS	4	-0.645773	0.519747	0.64422	0	-1	0
dGMP	16	0.875	LPS	4	-0.609979	0.557143	0.678909	0	-1	0
l2fn2m2masn	8	0.875	LPS	4	0.556641	0.578541	0.700744	0	1	0
4-(2-aminophenyl)-2,4-dioxobutanoate	3	1	LPS	4	0.54592	0.581841	0.703056	0	1	0
4-hydroxy-2-quinolinecarboxylic acid	3	1	LPS	4	0.54592	0.581841	0.703056	0	1	0
4-(2-amino-3-hydroxyphenyl)-2,4-dioxobutanoate	3	1	LPS	4	0.54592	0.581841	0.703056	0	1	0
xanthurenate	3	1	LPS	4	0.54592	0.581841	0.703056	0	1	0
dopamine	30	0.8	LPS	4	0.544193	0.597439	0.718413	0	1	0
cob(II)alamin	2	1	LPS	4	0.565249	0.599239	0.719146	0	1	0
cob(I)alamin	2	1	LPS	4	0.565249	0.599239	0.719146	0	1	0
triphosphate	2	1	LPS	4	0.565249	0.599239	0.719146	0	1	0
cobamide-coenzyme	2	1	LPS	4	0.565249	0.599239	0.719146	0	1	0
prostaglandin E1	10	0.8	LPS	4	-0.463852	0.653234	0.745071	0	-1	0
tRNA(ile)	2	1	LPS	4	-0.433753	0.670432	0.759697	0	-1	0
L-isoleucyl-tRNA(ile)	2	1	LPS	4	-0.433753	0.670432	0.759697	0	-1	0
UDP	95	0.863158	LPS	4	-0.426793	0.675232	0.764419	0	-1	0
isomaltose	1	1	LPS	4	-0.494989	0.676131	0.765079	0	-1	0
20-hydroxycholesterol	3	1	LPS	4	-0.397993	0.69133	0.778088	0	-1	0
acetyl-[ACP]	2	1	LPS	4	0.369746	0.697029	0.781773	0	1	0
acetoacetyl-[ACP]	2	1	LPS	4	0.369746	0.697029	0.781773	0	1	0
3-oxohexanoyl-[ACP]	2	1	LPS	4	0.369746	0.697029	0.781773	0	1	0
hexanoyl-[ACP]	2	1	LPS	4	0.369746	0.697029	0.781773	0	1	0
3-oxooctanoyl-[ACP]	2	1	LPS	4	0.369746	0.697029	0.781773	0	1	0
3-oxodecanoyl-[ACP]	2	1	LPS	4	0.369746	0.697029	0.781773	0	1	0
decanoyl-[ACP]	2	1	LPS	4	0.369746	0.697029	0.781773	0	1	0
3-oxododecanoyl-[ACP]	2	1	LPS	4	0.369746	0.697029	0.781773	0	1	0
3-oxotetradecanoyl-[ACP]	2	1	LPS	4	0.369746	0.697029	0.781773	0	1	0
3-oxohexadecanoyl-[ACP]	2	1	LPS	4	0.369746	0.697029	0.781773	0	1	0
cortisol	6	0.833333	LPS	4	-0.379239	0.711628	0.794132	0	-1	0
26-hydroxycholesterol	1	1	LPS	4	0.27245	0.777921	0.840829	0	1	0
3-phosphonooxypyruvate	3	1	LPS	4	-0.188258	0.858613	0.904059	0	-1	0
chondroitin sulfate A (GalNAc4S-GlcA), degradation product 1	4	0.75	LPS	4	-0.164961	0.884911	0.9241	0	-1	0
chondroitin sulfate B - dermatan sulfate (IdoA2S-GalNAc4S), degradation product 1	4	0.75	LPS	4	-0.164961	0.884911	0.9241	0	-1	0
thymidine	12	1	LPS	4	-0.132003	0.88581	0.92464	0	-1	0
UMP	22	0.909091	LPS	4	0.127153	0.903509	0.940682	0	1	0
dTMP	17	0.941176	LPS	4	0.126243	0.906008	0.942264	0	1	0
3-sulfinylpyruvic acid	1	1	LPS	4	-0.0769234	0.938005	0.957617	0	-1	0
nicotinate ribonucleotide	18	1	LPS	4	-0.00713391	0.978701	0.982971	0	-1	0
ecgonine-methyl ester	2	1	MTB	4	-3.39783	0.000598033	0.0029803	1	-1	-1
UDP	95	0.863158	MTB	4	2.97636	0.00119797	0.00494957	1	1	1
cortisol	6	0.833333	MTB	4	-2.65052	0.0018979	0.00734545	1	-1	-1
l2fn2m2masn	8	0.875	MTB	4	3.23892	0.00229786	0.00868481	1	1	1
(7Z)-octadecenoyl-CoA	3	1	MTB	4	-2.73074	0.00449764	0.0157662	1	-1	-1
10,13,16,19-docosatetraenoyl-CoA	3	1	MTB	4	-2.73074	0.00449764	0.0157662	1	-1	-1
12,15,18,21-tetracosatetraenoyl-CoA	3	1	MTB	4	-2.73074	0.00449764	0.0157662	1	-1	-1
10,13,16-docosatrienoyl-CoA	3	1	MTB	4	-2.73074	0.00449764	0.0157662	1	-1	-1
11,12-EET	56	0.857143	MTB	4	-2.4433	0.0188962	0.0467952	1	-1	-1
14,15-EET	56	0.857143	MTB	4	-2.4433	0.0188962	0.0467952	1	-1	-1
4alpha-carboxy-5alpha-cholesta-8,24-dien-3beta-ol	3	1	MTB	4	2.16125	0.0245956	0.0590931	0	1	0
4alpha-carboxy-4beta-methyl-5alpha-cholesta-8-en-3beta-ol	3	1	MTB	4	2.16125	0.0245956	0.0590931	0	1	0
4alpha-carboxy-5alpha-cholesta-8-en-3beta-ol	3	1	MTB	4	2.16125	0.0245956	0.0590931	0	1	0
4alpha-carboxy-4beta-methyl-5alpha-cholesta-8,24-dien-3beta-ol	4	0.75	MTB	4	2.16125	0.0245956	0.0590931	0	1	0
3-methylcrotonyl-CoA	7	0.714286	MTB	4	-2.22535	0.0266954	0.0612369	0	-1	0
26-hydroxycholesterol	1	1	MTB	4	2.15754	0.0335947	0.0724663	0	1	0
dADP	11	0.818182	MTB	4	2.08183	0.0338947	0.0726052	0	1	0
dATP	11	0.818182	MTB	4	2.08183	0.0338947	0.0726052	0	1	0
desmosterol	2	1	MTB	4	2.20499	0.0360945	0.0763037	0	1	0
uridine	7	0.857143	MTB	4	-1.94233	0.0455935	0.0926047	0	-1	0
3-phosphonooxypyruvate	3	1	MTB	4	1.93023	0.0538927	0.106989	0	1	0
dolichyl-diphosphate	1	1	MTB	4	-1.83988	0.0688912	0.132783	0	-1	0
L-fucose-1-phosphate	3	0.666667	MTB	4	-1.85188	0.0692912	0.133448	0	-1	0
cytidine	26	0.923077	MTB	4	-1.79778	0.071091	0.136587	0	-1	0
dGMP	16	0.875	MTB	4	-1.74226	0.0788902	0.146225	0	-1	0
hexadecanol	4	1	MTB	4	-1.69874	0.0891892	0.164056	0	-1	0
dATP	11	0.818182	MTB	4	1.65349	0.0960885	0.172827	0	1	0
dUDP	11	0.818182	MTB	4	1.65349	0.0960885	0.172827	0	1	0
dTDP	11	0.818182	MTB	4	1.65349	0.0960885	0.172827	0	1	0
3(S)-hydroxy-11-cis-eicosenoyl-CoA	6	0.666667	MTB	4	-1.63299	0.106487	0.1849	0	-1	0
3(S)-hydroxy-13-cis-docosenoyl-CoA	6	0.666667	MTB	4	-1.63299	0.106487	0.1849	0	-1	0
3(S)-hydroxy-cis-15-tetracosaenoyl-CoA	6	0.666667	MTB	4	-1.63299	0.106487	0.1849	0	-1	0
3(S)-hydroxy-hexacosenoyl-CoA	6	0.666667	MTB	4	-1.63299	0.106487	0.1849	0	-1	0
3(S)-hydroxy-13-cis-eicosenoyl-CoA	6	0.666667	MTB	4	-1.63299	0.106487	0.1849	0	-1	0
3(S)-hydroxy-9-cis-eicosenoyl-CoA	6	0.666667	MTB	4	-1.63299	0.106487	0.1849	0	-1	0
3(S)-hydroxy-11-cis-docosenoyl-CoA	6	0.666667	MTB	4	-1.63299	0.106487	0.1849	0	-1	0
3(S)-hydroxy-3-oxo-eicosadienoyl-CoA	6	0.666667	MTB	4	-1.63299	0.106487	0.1849	0	-1	0
3-hydroxyoctadecanoyl-CoA	6	0.666667	MTB	4	-1.63299	0.106487	0.1849	0	-1	0
3-hydroxyeicosanoyl-CoA	6	0.666667	MTB	4	-1.63299	0.106487	0.1849	0	-1	0
3-hydroxydocosanoyl-CoA	6	0.666667	MTB	4	-1.63299	0.106487	0.1849	0	-1	0
3-hydroxytetracosanoyl-CoA	6	0.666667	MTB	4	-1.63299	0.106487	0.1849	0	-1	0
3-hydroxyhexacosanoyl-CoA	6	0.666667	MTB	4	-1.63299	0.106487	0.1849	0	-1	0
3-hydroxynonadecanoyl-CoA	6	0.666667	MTB	4	-1.63299	0.106487	0.1849	0	-1	0
3-hydroxyheneicosanoyl-CoA	6	0.666667	MTB	4	-1.63299	0.106487	0.1849	0	-1	0
3-hydroxytricosanoyl-CoA	6	0.666667	MTB	4	-1.63299	0.106487	0.1849	0	-1	0
3(S)-hydroxy-all-cis-8,11,14,17-eicosatetraenoyl-CoA	6	0.666667	MTB	4	-1.63299	0.106487	0.1849	0	-1	0
3(S)-hydroxy-docosa-7,10,13,16,19-all-cis-pentaenoyl-CoA	6	0.666667	MTB	4	-1.63299	0.106487	0.1849	0	-1	0
3(S)-hydroxy-tetracosa-9,12,15,18,21-all-cis-pentaenoyl-CoA	6	0.666667	MTB	4	-1.63299	0.106487	0.1849	0	-1	0
3(S)-hydroxy-docosa-10,13,16,19-all-cis-tetraenoyl-CoA	6	0.666667	MTB	4	-1.63299	0.106487	0.1849	0	-1	0
3(S)-hydroxy-tetracosa-12,15,18,21-all-cis-tetraenoyl-CoA	6	0.666667	MTB	4	-1.63299	0.106487	0.1849	0	-1	0
(3S)-hydroxy-eicosa-cis,cis,cis-11,14,17-trienoyl-CoA	6	0.666667	MTB	4	-1.63299	0.106487	0.1849	0	-1	0
3(S)-hydroxy-docosa-13,16,19-all-cis-trienoyl-CoA	6	0.666667	MTB	4	-1.63299	0.106487	0.1849	0	-1	0
3(S)-hydroxy-docosa-7,10,13,16-all-cis-tetraenoyl-CoA	6	0.666667	MTB	4	-1.63299	0.106487	0.1849	0	-1	0
3(S)-hydroxy-10,13,16-all-cis-docosatrienoyl-CoA	6	0.666667	MTB	4	-1.63299	0.106487	0.1849	0	-1	0
(3S)-hydroxy-eicosa-cis,cis-11,14-dienoyl-CoA	6	0.666667	MTB	4	-1.63299	0.106487	0.1849	0	-1	0
(3S)-hydroxy-docasa-cis,cis-13,16-dienoyl-CoA	6	0.666667	MTB	4	-1.63299	0.106487	0.1849	0	-1	0
choline	4	1	MTB	4	1.57839	0.109787	0.18954	0	1	0
phosphatidate-LD-PC pool	4	1	MTB	4	1.57839	0.109787	0.18954	0	1	0
choline	4	1	MTB	4	1.57839	0.109787	0.18954	0	1	0
phosphatidate-LD-PC pool	4	1	MTB	4	1.57839	0.109787	0.18954	0	1	0
2-acyl-1-(1-alkenyl)-sn-glycero-3-phosphate	4	1	MTB	4	1.57839	0.109787	0.18954	0	1	0
1D-myo-inositol-3-phosphate	6	1	MTB	4	-1.56374	0.114287	0.19646	0	-1	0
tRNA(ser)	3	0.666667	MTB	4	-1.53439	0.123086	0.208991	0	-1	0
L-seryl-tRNA(ser)	3	0.666667	MTB	4	-1.53439	0.123086	0.208991	0	-1	0
pseudouridine-5-phosphate	1	1	MTB	4	1.54123	0.124086	0.210467	0	1	0
1-(1-alkenyl)-sn-glycero-3-phosphoethanolamine	27	0.888889	MTB	4	1.5532	0.129385	0.218078	0	1	0
nicotinamide ribonucleoside	12	0.916667	MTB	4	1.50672	0.130285	0.218419	0	1	0
nicotinate ribonucleotide	18	1	MTB	4	-1.51204	0.135185	0.224179	0	-1	0
THF	18	0.777778	MTB	4	1.47088	0.145784	0.234281	0	1	0
UMP	22	0.909091	MTB	4	-1.44488	0.158282	0.247457	0	-1	0
cholate	3	1	MTB	4	1.39361	0.173381	0.267942	0	1	0
cholate	3	1	MTB	4	1.34102	0.18508	0.277849	0	1	0
cholate	3	1	MTB	4	1.34102	0.18508	0.277849	0	1	0
thymidine	18	0.888889	MTB	4	-1.29488	0.191479	0.286123	0	-1	0
THF	2	1	MTB	4	1.31789	0.198478	0.294127	0	1	0
glucose-1,6-bisphosphate	1	1	MTB	4	-1.27115	0.199178	0.295074	0	-1	0
chondroitin sulfate A (GalNAc4S-GlcA), degradation product 1	4	0.75	MTB	4	1.26235	0.200578	0.296875	0	1	0
chondroitin sulfate B - dermatan sulfate (IdoA2S-GalNAc4S), degradation product 1	4	0.75	MTB	4	1.26235	0.200578	0.296875	0	1	0
25-hydroxycholesterol	2	1	MTB	4	1.2594	0.202778	0.299672	0	1	0
3-oxo-10(R)-hydroxy-octadeca-(6E,8E,12Z)-trienoate	7	0.714286	MTB	4	1.28061	0.222876	0.32569	0	1	0
3-oxo-10(S)-hydroxy-octadeca-(6E,8E,12Z)-trienoate	7	0.714286	MTB	4	1.28061	0.222876	0.32569	0	1	0
omega-carboxy-trinor-LTB4	7	0.714286	MTB	4	1.28061	0.222876	0.32569	0	1	0
omega-carboxy-trinor-LTB4	7	0.714286	MTB	4	1.28061	0.222876	0.32569	0	1	0
3(S),10(R)-OH-octadeca-6-trans-4,12-cis-trienoate	7	0.714286	MTB	4	1.28061	0.222876	0.32569	0	1	0
3(S),10(R)-OH-octadeca-6-trans-4,12-cis-trienoate	7	0.714286	MTB	4	1.28061	0.222876	0.32569	0	1	0
18-COOH-LTE4	7	0.714286	MTB	4	1.28061	0.222876	0.32569	0	1	0
(13E)-tetranor-16-carboxy-LTE4	7	0.714286	MTB	4	1.28061	0.222876	0.32569	0	1	0
propanoate	7	0.714286	MTB	4	1.28061	0.222876	0.32569	0	1	0
chenodiol	7	0.714286	MTB	4	1.28061	0.222876	0.32569	0	1	0
deoxyguanosine	17	0.941176	MTB	4	-1.26877	0.224276	0.327142	0	-1	0
S-(11-OH-9-deoxy-delta9,12-PGD2)-glutathione	1	1	MTB	4	-1.18168	0.228975	0.333092	0	-1	0
S-(11-hydroxy-9-deoxy-delta12-PGD2)-glutathione	1	1	MTB	4	-1.18168	0.228975	0.333092	0	-1	0
tRNA(leu)	3	1	MTB	4	1.2016	0.229875	0.333999	0	1	0
L-leucyl-tRNA(leu)	3	1	MTB	4	1.2016	0.229875	0.333999	0	1	0
isomaltose	1	1	MTB	4	-1.1147	0.270571	0.381658	0	-1	0
thymidine	12	1	MTB	4	-1.08653	0.28197	0.39497	0	-1	0
guanosine	14	0.928571	MTB	4	-1.01577	0.326665	0.444191	0	-1	0
chondroitin sulfate B - dermatan sulfate (IdoA2S-GalNAc4S), degradation product 2	9	0.777778	MTB	4	-1.00393	0.336464	0.454615	0	-1	0
4-aminobutyrate	12	0.833333	MTB	4	-0.982394	0.337264	0.454893	0	-1	0
xanthosine	11	1	MTB	4	0.974829	0.348663	0.467139	0	1	0
nicotinate D-ribonucleoside	11	1	MTB	4	0.974829	0.348663	0.467139	0	1	0
PPi	409	0.875306	MTB	4	-0.884939	0.398958	0.519269	0	-1	0
dopamine	30	0.8	MTB	4	-0.865374	0.415257	0.534296	0	-1	0
[protein C terminal]-S-farnesyl-L-cysteine	1	1	MTB	4	-0.769161	0.48005	0.592282	0	-1	0
[protein C terminal]-S-farnesyl-L-cysteine-methyl ester	1	1	MTB	4	-0.769161	0.48005	0.592282	0	-1	0
4-(2-aminophenyl)-2,4-dioxobutanoate	3	1	MTB	4	-0.627907	0.529545	0.642525	0	-1	0
4-hydroxy-2-quinolinecarboxylic acid	3	1	MTB	4	-0.627907	0.529545	0.642525	0	-1	0
4-(2-amino-3-hydroxyphenyl)-2,4-dioxobutanoate	3	1	MTB	4	-0.627907	0.529545	0.642525	0	-1	0
xanthurenate	3	1	MTB	4	-0.627907	0.529545	0.642525	0	-1	0
3-sulfinylpyruvic acid	1	1	MTB	4	0.582743	0.604038	0.709163	0	1	0
20-hydroxycholesterol	3	1	MTB	4	0.511501	0.609837	0.713099	0	1	0
cob(II)alamin	2	1	MTB	4	-0.531981	0.617236	0.720184	0	-1	0
cob(I)alamin	2	1	MTB	4	-0.531981	0.617236	0.720184	0	-1	0
triphosphate	2	1	MTB	4	-0.531981	0.617236	0.720184	0	-1	0
cobamide-coenzyme	2	1	MTB	4	-0.531981	0.617236	0.720184	0	-1	0
acetyl-[ACP]	2	1	MTB	4	0.425191	0.67693	0.772858	0	1	0
acetoacetyl-[ACP]	2	1	MTB	4	0.425191	0.67693	0.772858	0	1	0
3-oxohexanoyl-[ACP]	2	1	MTB	4	0.425191	0.67693	0.772858	0	1	0
hexanoyl-[ACP]	2	1	MTB	4	0.425191	0.67693	0.772858	0	1	0
3-oxooctanoyl-[ACP]	2	1	MTB	4	0.425191	0.67693	0.772858	0	1	0
3-oxodecanoyl-[ACP]	2	1	MTB	4	0.425191	0.67693	0.772858	0	1	0
decanoyl-[ACP]	2	1	MTB	4	0.425191	0.67693	0.772858	0	1	0
3-oxododecanoyl-[ACP]	2	1	MTB	4	0.425191	0.67693	0.772858	0	1	0
3-oxotetradecanoyl-[ACP]	2	1	MTB	4	0.425191	0.67693	0.772858	0	1	0
3-oxohexadecanoyl-[ACP]	2	1	MTB	4	0.425191	0.67693	0.772858	0	1	0
dTMP	17	0.941176	MTB	4	-0.432637	0.690129	0.784819	0	-1	0
keratan sulfate I, degradation product 7	4	0.75	MTB	4	0.363095	0.719426	0.799105	0	1	0
keratan sulfate I, degradation product 10	4	0.75	MTB	4	0.363095	0.719426	0.799105	0	1	0
keratan sulfate I, degradation product 13	4	0.75	MTB	4	0.363095	0.719426	0.799105	0	1	0
keratan sulfate I, degradation product 16	4	0.75	MTB	4	0.363095	0.719426	0.799105	0	1	0
keratan sulfate I, degradation product 19	4	0.75	MTB	4	0.363095	0.719426	0.799105	0	1	0
keratan sulfate I, degradation product 22	4	0.75	MTB	4	0.363095	0.719426	0.799105	0	1	0
keratan sulfate I, degradation product 25	4	0.75	MTB	4	0.363095	0.719426	0.799105	0	1	0
keratan sulfate I, degradation product 28	4	0.75	MTB	4	0.363095	0.719426	0.799105	0	1	0
keratan sulfate I, degradation product 31	4	0.75	MTB	4	0.363095	0.719426	0.799105	0	1	0
keratan sulfate I, degradation product 34	4	0.75	MTB	4	0.363095	0.719426	0.799105	0	1	0
keratan sulfate I, degradation product 37	4	0.75	MTB	4	0.363095	0.719426	0.799105	0	1	0
keratan sulfate II (core 2-linked), degradation product 4	4	0.75	MTB	4	0.363095	0.719426	0.799105	0	1	0
keratan sulfate II (core 2-linked), degradation product 7	4	0.75	MTB	4	0.363095	0.719426	0.799105	0	1	0
keratan sulfate II (core 4-linked), degradation product 4	4	0.75	MTB	4	0.363095	0.719426	0.799105	0	1	0
adenosine	11	1	MTB	4	-0.323023	0.755123	0.832443	0	-1	0
guanosine	16	0.875	MTB	4	0.32252	0.760422	0.836378	0	1	0
sedoheptulose-1,7-bisphosphate	6	1	MTB	4	0.265485	0.788819	0.860657	0	1	0
tRNA(ile)	2	1	MTB	4	-0.245734	0.787019	0.860657	0	-1	0
L-isoleucyl-tRNA(ile)	2	1	MTB	4	-0.245734	0.787019	0.860657	0	-1	0
D-lactate	3	1	MTB	4	-0.2251	0.825416	0.879837	0	-1	0
D-tagatose-6-phosphate	7	1	MTB	4	0.127494	0.893909	0.928881	0	1	0
N-acetyl-D-glucosaminyldiphosphodolichol	3	1	MTB	4	-0.0893894	0.923406	0.950744	0	-1	0
pyridoxine	4	0.75	MTB	4	-0.0804413	0.939704	0.964853	0	-1	0
pyridoxamine	4	0.75	MTB	4	-0.0804413	0.939704	0.964853	0	-1	0
pyridoxamine-phosphate	4	0.75	MTB	4	-0.0804413	0.939704	0.964853	0	-1	0
prostaglandin E1	10	0.8	MTB	4	0.0275907	0.975401	0.991387	0	1	0
cortisol	6	0.833333	Candida	24	8.96072	9.99891e-05	0.000234635	1	1	1
pyridoxine	4	0.75	Candida	24	-8.34156	9.99891e-05	0.000234635	1	-1	-1
pyridoxamine	4	0.75	Candida	24	-8.34156	9.99891e-05	0.000234635	1	-1	-1
pyridoxamine-phosphate	4	0.75	Candida	24	-8.34156	9.99891e-05	0.000234635	1	-1	-1
3(S)-hydroxy-11-cis-eicosenoyl-CoA	6	0.666667	Candida	24	-7.60606	9.99891e-05	0.000234635	1	-1	-1
3(S)-hydroxy-13-cis-docosenoyl-CoA	6	0.666667	Candida	24	-7.60606	9.99891e-05	0.000234635	1	-1	-1
3(S)-hydroxy-cis-15-tetracosaenoyl-CoA	6	0.666667	Candida	24	-7.60606	9.99891e-05	0.000234635	1	-1	-1
3(S)-hydroxy-hexacosenoyl-CoA	6	0.666667	Candida	24	-7.60606	9.99891e-05	0.000234635	1	-1	-1
3(S)-hydroxy-13-cis-eicosenoyl-CoA	6	0.666667	Candida	24	-7.60606	9.99891e-05	0.000234635	1	-1	-1
3(S)-hydroxy-9-cis-eicosenoyl-CoA	6	0.666667	Candida	24	-7.60606	9.99891e-05	0.000234635	1	-1	-1
3(S)-hydroxy-11-cis-docosenoyl-CoA	6	0.666667	Candida	24	-7.60606	9.99891e-05	0.000234635	1	-1	-1
3(S)-hydroxy-3-oxo-eicosadienoyl-CoA	6	0.666667	Candida	24	-7.60606	9.99891e-05	0.000234635	1	-1	-1
3-hydroxyoctadecanoyl-CoA	6	0.666667	Candida	24	-7.60606	9.99891e-05	0.000234635	1	-1	-1
3-hydroxyeicosanoyl-CoA	6	0.666667	Candida	24	-7.60606	9.99891e-05	0.000234635	1	-1	-1
3-hydroxydocosanoyl-CoA	6	0.666667	Candida	24	-7.60606	9.99891e-05	0.000234635	1	-1	-1
3-hydroxytetracosanoyl-CoA	6	0.666667	Candida	24	-7.60606	9.99891e-05	0.000234635	1	-1	-1
3-hydroxyhexacosanoyl-CoA	6	0.666667	Candida	24	-7.60606	9.99891e-05	0.000234635	1	-1	-1
3-hydroxynonadecanoyl-CoA	6	0.666667	Candida	24	-7.60606	9.99891e-05	0.000234635	1	-1	-1
3-hydroxyheneicosanoyl-CoA	6	0.666667	Candida	24	-7.60606	9.99891e-05	0.000234635	1	-1	-1
3-hydroxytricosanoyl-CoA	6	0.666667	Candida	24	-7.60606	9.99891e-05	0.000234635	1	-1	-1
3(S)-hydroxy-all-cis-8,11,14,17-eicosatetraenoyl-CoA	6	0.666667	Candida	24	-7.60606	9.99891e-05	0.000234635	1	-1	-1
3(S)-hydroxy-docosa-7,10,13,16,19-all-cis-pentaenoyl-CoA	6	0.666667	Candida	24	-7.60606	9.99891e-05	0.000234635	1	-1	-1
3(S)-hydroxy-tetracosa-9,12,15,18,21-all-cis-pentaenoyl-CoA	6	0.666667	Candida	24	-7.60606	9.99891e-05	0.000234635	1	-1	-1
3(S)-hydroxy-docosa-10,13,16,19-all-cis-tetraenoyl-CoA	6	0.666667	Candida	24	-7.60606	9.99891e-05	0.000234635	1	-1	-1
3(S)-hydroxy-tetracosa-12,15,18,21-all-cis-tetraenoyl-CoA	6	0.666667	Candida	24	-7.60606	9.99891e-05	0.000234635	1	-1	-1
(3S)-hydroxy-eicosa-cis,cis,cis-11,14,17-trienoyl-CoA	6	0.666667	Candida	24	-7.60606	9.99891e-05	0.000234635	1	-1	-1
3(S)-hydroxy-docosa-13,16,19-all-cis-trienoyl-CoA	6	0.666667	Candida	24	-7.60606	9.99891e-05	0.000234635	1	-1	-1
3(S)-hydroxy-docosa-7,10,13,16-all-cis-tetraenoyl-CoA	6	0.666667	Candida	24	-7.60606	9.99891e-05	0.000234635	1	-1	-1
3(S)-hydroxy-10,13,16-all-cis-docosatrienoyl-CoA	6	0.666667	Candida	24	-7.60606	9.99891e-05	0.000234635	1	-1	-1
(3S)-hydroxy-eicosa-cis,cis-11,14-dienoyl-CoA	6	0.666667	Candida	24	-7.60606	9.99891e-05	0.000234635	1	-1	-1
(3S)-hydroxy-docasa-cis,cis-13,16-dienoyl-CoA	6	0.666667	Candida	24	-7.60606	9.99891e-05	0.000234635	1	-1	-1
thymidine	18	0.888889	Candida	24	7.46918	9.99891e-05	0.000234635	1	1	1
deoxyguanosine	17	0.941176	Candida	24	6.38844	9.99891e-05	0.000234635	1	1	1
sedoheptulose-1,7-bisphosphate	6	1	Candida	24	5.57254	9.99891e-05	0.000234635	1	1	1
3-methylcrotonyl-CoA	7	0.714286	Candida	24	-5.49575	9.99891e-05	0.000234635	1	-1	-1
3-oxo-10(R)-hydroxy-octadeca-(6E,8E,12Z)-trienoate	7	0.714286	Candida	24	5.43036	9.99891e-05	0.000234635	1	1	1
3-oxo-10(S)-hydroxy-octadeca-(6E,8E,12Z)-trienoate	7	0.714286	Candida	24	5.43036	9.99891e-05	0.000234635	1	1	1
omega-carboxy-trinor-LTB4	7	0.714286	Candida	24	5.43036	9.99891e-05	0.000234635	1	1	1
omega-carboxy-trinor-LTB4	7	0.714286	Candida	24	5.43036	9.99891e-05	0.000234635	1	1	1
3(S),10(R)-OH-octadeca-6-trans-4,12-cis-trienoate	7	0.714286	Candida	24	5.43036	9.99891e-05	0.000234635	1	1	1
3(S),10(R)-OH-octadeca-6-trans-4,12-cis-trienoate	7	0.714286	Candida	24	5.43036	9.99891e-05	0.000234635	1	1	1
18-COOH-LTE4	7	0.714286	Candida	24	5.43036	9.99891e-05	0.000234635	1	1	1
(13E)-tetranor-16-carboxy-LTE4	7	0.714286	Candida	24	5.43036	9.99891e-05	0.000234635	1	1	1
propanoate	7	0.714286	Candida	24	5.43036	9.99891e-05	0.000234635	1	1	1
chenodiol	7	0.714286	Candida	24	5.43036	9.99891e-05	0.000234635	1	1	1
nicotinamide ribonucleoside	12	0.916667	Candida	24	5.34294	9.99891e-05	0.000234635	1	1	1
dADP	11	0.818182	Candida	24	-5.30975	9.99891e-05	0.000234635	1	-1	-1
dATP	11	0.818182	Candida	24	-5.30975	9.99891e-05	0.000234635	1	-1	-1
desmosterol	2	1	Candida	24	5.02277	9.99891e-05	0.000234635	1	1	1
xanthosine	11	1	Candida	24	4.95207	9.99891e-05	0.000234635	1	1	1
nicotinate D-ribonucleoside	11	1	Candida	24	4.95207	9.99891e-05	0.000234635	1	1	1
choline	4	1	Candida	24	-4.80413	9.99891e-05	0.000234635	1	-1	-1
phosphatidate-LD-PC pool	4	1	Candida	24	-4.80413	9.99891e-05	0.000234635	1	-1	-1
choline	4	1	Candida	24	-4.80413	9.99891e-05	0.000234635	1	-1	-1
phosphatidate-LD-PC pool	4	1	Candida	24	-4.80413	9.99891e-05	0.000234635	1	-1	-1
2-acyl-1-(1-alkenyl)-sn-glycero-3-phosphate	4	1	Candida	24	-4.80413	9.99891e-05	0.000234635	1	-1	-1
L-fucose-1-phosphate	3	0.666667	Candida	24	-4.73237	9.99891e-05	0.000234635	1	-1	-1
3-phosphonooxypyruvate	3	1	Candida	24	4.64105	9.99891e-05	0.000234635	1	1	1
4-aminobutyrate	12	0.833333	Candida	24	4.55727	9.99891e-05	0.000234635	1	1	1
uridine	7	0.857143	Candida	24	4.4842	9.99891e-05	0.000234635	1	1	1
keratan sulfate I, degradation product 7	4	0.75	Candida	24	4.41189	9.99891e-05	0.000234635	1	1	1
keratan sulfate I, degradation product 10	4	0.75	Candida	24	4.41189	9.99891e-05	0.000234635	1	1	1
keratan sulfate I, degradation product 13	4	0.75	Candida	24	4.41189	9.99891e-05	0.000234635	1	1	1
keratan sulfate I, degradation product 16	4	0.75	Candida	24	4.41189	9.99891e-05	0.000234635	1	1	1
keratan sulfate I, degradation product 19	4	0.75	Candida	24	4.41189	9.99891e-05	0.000234635	1	1	1
keratan sulfate I, degradation product 22	4	0.75	Candida	24	4.41189	9.99891e-05	0.000234635	1	1	1
keratan sulfate I, degradation product 25	4	0.75	Candida	24	4.41189	9.99891e-05	0.000234635	1	1	1
keratan sulfate I, degradation product 28	4	0.75	Candida	24	4.41189	9.99891e-05	0.000234635	1	1	1
keratan sulfate I, degradation product 31	4	0.75	Candida	24	4.41189	9.99891e-05	0.000234635	1	1	1
keratan sulfate I, degradation product 34	4	0.75	Candida	24	4.41189	9.99891e-05	0.000234635	1	1	1
keratan sulfate I, degradation product 37	4	0.75	Candida	24	4.41189	9.99891e-05	0.000234635	1	1	1
keratan sulfate II (core 2-linked), degradation product 4	4	0.75	Candida	24	4.41189	9.99891e-05	0.000234635	1	1	1
keratan sulfate II (core 2-linked), degradation product 7	4	0.75	Candida	24	4.41189	9.99891e-05	0.000234635	1	1	1
keratan sulfate II (core 4-linked), degradation product 4	4	0.75	Candida	24	4.41189	9.99891e-05	0.000234635	1	1	1
D-tagatose-6-phosphate	7	1	Candida	24	4.36806	9.99891e-05	0.000234635	1	1	1
cholate	3	1	Candida	24	4.30149	9.99891e-05	0.000234635	1	1	1
cholate	3	1	Candida	24	4.30149	9.99891e-05	0.000234635	1	1	1
UMP	22	0.909091	Candida	24	4.20185	9.99891e-05	0.000234635	1	1	1
(7Z)-octadecenoyl-CoA	3	1	Candida	24	4.13106	9.99891e-05	0.000234635	1	1	1
10,13,16,19-docosatetraenoyl-CoA	3	1	Candida	24	4.13106	9.99891e-05	0.000234635	1	1	1
12,15,18,21-tetracosatetraenoyl-CoA	3	1	Candida	24	4.13106	9.99891e-05	0.000234635	1	1	1
10,13,16-docosatrienoyl-CoA	3	1	Candida	24	4.13106	9.99891e-05	0.000234635	1	1	1
nicotinate ribonucleotide	18	1	Candida	24	4.09301	9.99891e-05	0.000234635	1	1	1
1-(1-alkenyl)-sn-glycero-3-phosphoethanolamine	27	0.888889	Candida	24	4.02258	9.99891e-05	0.000234635	1	1	1
dTMP	17	0.941176	Candida	24	4.01488	9.99891e-05	0.000234635	1	1	1
cholate	3	1	Candida	24	3.90041	9.99891e-05	0.000234635	1	1	1
25-hydroxycholesterol	2	1	Candida	24	3.99085	0.000199979	0.000411887	1	1	1
D-lactate	3	1	Candida	24	-3.90974	0.000199979	0.000411887	1	-1	-1
THF	18	0.777778	Candida	24	-3.90404	0.000199979	0.000411887	1	-1	-1
4-(2-aminophenyl)-2,4-dioxobutanoate	3	1	Candida	24	-3.80494	0.000199979	0.000411887	1	-1	-1
4-hydroxy-2-quinolinecarboxylic acid	3	1	Candida	24	-3.80494	0.000199979	0.000411887	1	-1	-1
4-(2-amino-3-hydroxyphenyl)-2,4-dioxobutanoate	3	1	Candida	24	-3.80494	0.000199979	0.000411887	1	-1	-1
xanthurenate	3	1	Candida	24	-3.80494	0.000199979	0.000411887	1	-1	-1
cob(II)alamin	2	1	Candida	24	3.68194	0.000199979	0.000411887	1	1	1
cob(I)alamin	2	1	Candida	24	3.68194	0.000199979	0.000411887	1	1	1
triphosphate	2	1	Candida	24	3.68194	0.000199979	0.000411887	1	1	1
cobamide-coenzyme	2	1	Candida	24	3.68194	0.000199979	0.000411887	1	1	1
adenosine	11	1	Candida	24	3.30701	0.000199979	0.000411887	1	1	1
chondroitin sulfate A (GalNAc4S-GlcA), degradation product 1	4	0.75	Candida	24	3.47728	0.000299969	0.000609009	1	1	1
chondroitin sulfate B - dermatan sulfate (IdoA2S-GalNAc4S), degradation product 1	4	0.75	Candida	24	3.47728	0.000299969	0.000609009	1	1	1
4alpha-carboxy-4beta-methyl-5alpha-cholesta-8,24-dien-3beta-ol	4	0.75	Candida	24	4.52259	0.000399959	0.000794005	1	1	1
4alpha-carboxy-5alpha-cholesta-8,24-dien-3beta-ol	3	1	Candida	24	4.52259	0.000399959	0.000794005	1	1	1
4alpha-carboxy-4beta-methyl-5alpha-cholesta-8-en-3beta-ol	3	1	Candida	24	4.52259	0.000399959	0.000794005	1	1	1
4alpha-carboxy-5alpha-cholesta-8-en-3beta-ol	3	1	Candida	24	4.52259	0.000399959	0.000794005	1	1	1
S-(11-OH-9-deoxy-delta9,12-PGD2)-glutathione	1	1	Candida	24	4.24735	0.000399959	0.000794005	1	1	1
S-(11-hydroxy-9-deoxy-delta12-PGD2)-glutathione	1	1	Candida	24	4.24735	0.000399959	0.000794005	1	1	1
N-acetyl-D-glucosaminyldiphosphodolichol	3	1	Candida	24	-3.40912	0.000699929	0.0013523	1	-1	-1
prostaglandin E1	10	0.8	Candida	24	-3.25261	0.000799919	0.00152237	1	-1	-1
glucose-1,6-bisphosphate	1	1	Candida	24	-3.74457	0.000899909	0.00170595	1	-1	-1
ecgonine-methyl ester	2	1	Candida	24	-3.17534	0.000899909	0.00170595	1	-1	-1
26-hydroxycholesterol	1	1	Candida	24	3.21685	0.000999899	0.00187273	1	1	1
tRNA(ile)	2	1	Candida	24	-3.65498	0.00109989	0.00204338	1	-1	-1
L-isoleucyl-tRNA(ile)	2	1	Candida	24	-3.65498	0.00109989	0.00204338	1	-1	-1
[protein C terminal]-S-farnesyl-L-cysteine	1	1	Candida	24	-3.08718	0.00189981	0.00343572	1	-1	-1
[protein C terminal]-S-farnesyl-L-cysteine-methyl ester	1	1	Candida	24	-3.08718	0.00189981	0.00343572	1	-1	-1
dGMP	16	0.875	Candida	24	2.99118	0.00289971	0.00510273	1	1	1
dATP	11	0.818182	Candida	24	-2.73901	0.00509949	0.00868908	1	-1	-1
dUDP	11	0.818182	Candida	24	-2.73901	0.00509949	0.00868908	1	-1	-1
dTDP	11	0.818182	Candida	24	-2.73901	0.00509949	0.00868908	1	-1	-1
UDP	95	0.863158	Candida	24	-2.43572	0.0120988	0.0199609	1	-1	-1
3-sulfinylpyruvic acid	1	1	Candida	24	2.56036	0.0128987	0.0212372	1	1	1
guanosine	16	0.875	Candida	24	2.38875	0.0141986	0.0232507	1	1	1
THF	2	1	Candida	24	2.34297	0.0152985	0.0249672	1	1	1
thymidine	12	1	Candida	24	2.35086	0.0158984	0.0258677	1	1	1
hexadecanol	4	1	Candida	24	2.33037	0.0159984	0.0260216	1	1	1
dopamine	30	0.8	Candida	24	-2.32706	0.0167983	0.0270767	1	-1	-1
guanosine	14	0.928571	Candida	24	2.33095	0.0171983	0.0276753	1	1	1
20-hydroxycholesterol	3	1	Candida	24	2.31348	0.0187981	0.0301094	1	1	1
acetyl-[ACP]	2	1	Candida	24	2.35988	0.0191981	0.0305979	1	1	1
acetoacetyl-[ACP]	2	1	Candida	24	2.35988	0.0191981	0.0305979	1	1	1
3-oxohexanoyl-[ACP]	2	1	Candida	24	2.35988	0.0191981	0.0305979	1	1	1
hexanoyl-[ACP]	2	1	Candida	24	2.35988	0.0191981	0.0305979	1	1	1
3-oxooctanoyl-[ACP]	2	1	Candida	24	2.35988	0.0191981	0.0305979	1	1	1
3-oxodecanoyl-[ACP]	2	1	Candida	24	2.35988	0.0191981	0.0305979	1	1	1
decanoyl-[ACP]	2	1	Candida	24	2.35988	0.0191981	0.0305979	1	1	1
3-oxododecanoyl-[ACP]	2	1	Candida	24	2.35988	0.0191981	0.0305979	1	1	1
3-oxotetradecanoyl-[ACP]	2	1	Candida	24	2.35988	0.0191981	0.0305979	1	1	1
3-oxohexadecanoyl-[ACP]	2	1	Candida	24	2.35988	0.0191981	0.0305979	1	1	1
pseudouridine-5-phosphate	1	1	Candida	24	-2.36707	0.0212979	0.0337443	1	-1	-1
cytidine	26	0.923077	Candida	24	-2.13419	0.0320968	0.049634	1	-1	-1
chondroitin sulfate B - dermatan sulfate (IdoA2S-GalNAc4S), degradation product 2	9	0.777778	Candida	24	2.06823	0.0340966	0.0525583	0	1	0
dolichyl-diphosphate	1	1	Candida	24	-2.12982	0.0347965	0.0535689	0	-1	0
1D-myo-inositol-3-phosphate	6	1	Candida	24	-1.51284	0.138286	0.190612	0	-1	0
11,12-EET	56	0.857143	Candida	24	-1.46712	0.148185	0.202587	0	-1	0
14,15-EET	56	0.857143	Candida	24	-1.46712	0.148185	0.202587	0	-1	0
PPi	409	0.875306	Candida	24	-1.21399	0.222978	0.280696	0	-1	0
tRNA(ser)	3	0.666667	Candida	24	-1.08109	0.294971	0.357186	0	-1	0
L-seryl-tRNA(ser)	3	0.666667	Candida	24	-1.08109	0.294971	0.357186	0	-1	0
tRNA(leu)	3	1	Candida	24	-0.486208	0.634937	0.698517	0	-1	0
L-leucyl-tRNA(leu)	3	1	Candida	24	-0.486208	0.634937	0.698517	0	-1	0
isomaltose	1	1	Candida	24	-0.0595006	0.965903	0.971025	0	-1	0
l2fn2m2masn	8	0.875	Candida	24	-0.032833	0.976702	0.980964	0	-1	0
choline	4	1	Borrelia	24	5.96861	9.99826e-05	0.000376121	1	1	1
phosphatidate-LD-PC pool	4	1	Borrelia	24	5.96861	9.99826e-05	0.000376121	1	1	1
choline	4	1	Borrelia	24	5.96861	9.99826e-05	0.000376121	1	1	1
phosphatidate-LD-PC pool	4	1	Borrelia	24	5.96861	9.99826e-05	0.000376121	1	1	1
2-acyl-1-(1-alkenyl)-sn-glycero-3-phosphate	4	1	Borrelia	24	5.96861	9.99826e-05	0.000376121	1	1	1
keratan sulfate I, degradation product 7	4	0.75	Borrelia	24	5.47487	9.99826e-05	0.000376121	1	1	1
keratan sulfate I, degradation product 10	4	0.75	Borrelia	24	5.47487	9.99826e-05	0.000376121	1	1	1
keratan sulfate I, degradation product 13	4	0.75	Borrelia	24	5.47487	9.99826e-05	0.000376121	1	1	1
keratan sulfate I, degradation product 16	4	0.75	Borrelia	24	5.47487	9.99826e-05	0.000376121	1	1	1
keratan sulfate I, degradation product 19	4	0.75	Borrelia	24	5.47487	9.99826e-05	0.000376121	1	1	1
keratan sulfate I, degradation product 22	4	0.75	Borrelia	24	5.47487	9.99826e-05	0.000376121	1	1	1
keratan sulfate I, degradation product 25	4	0.75	Borrelia	24	5.47487	9.99826e-05	0.000376121	1	1	1
keratan sulfate I, degradation product 28	4	0.75	Borrelia	24	5.47487	9.99826e-05	0.000376121	1	1	1
keratan sulfate I, degradation product 31	4	0.75	Borrelia	24	5.47487	9.99826e-05	0.000376121	1	1	1
keratan sulfate I, degradation product 34	4	0.75	Borrelia	24	5.47487	9.99826e-05	0.000376121	1	1	1
keratan sulfate I, degradation product 37	4	0.75	Borrelia	24	5.47487	9.99826e-05	0.000376121	1	1	1
keratan sulfate II (core 2-linked), degradation product 4	4	0.75	Borrelia	24	5.47487	9.99826e-05	0.000376121	1	1	1
keratan sulfate II (core 2-linked), degradation product 7	4	0.75	Borrelia	24	5.47487	9.99826e-05	0.000376121	1	1	1
keratan sulfate II (core 4-linked), degradation product 4	4	0.75	Borrelia	24	5.47487	9.99826e-05	0.000376121	1	1	1
THF	2	1	Borrelia	24	3.70906	9.99826e-05	0.000376121	1	1	1
PPi	409	0.875306	Borrelia	24	-3.28615	0.000499943	0.00151804	1	-1	-1
1D-myo-inositol-3-phosphate	6	1	Borrelia	24	-3.24498	0.000699923	0.00206685	1	-1	-1
pseudouridine-5-phosphate	1	1	Borrelia	24	-3.41679	0.00199979	0.00530862	1	-1	-1
3-methylcrotonyl-CoA	7	0.714286	Borrelia	24	-3.17093	0.00229976	0.00589139	1	-1	-1
chondroitin sulfate B - dermatan sulfate (IdoA2S-GalNAc4S), degradation product 2	9	0.777778	Borrelia	24	2.5444	0.0048995	0.0116786	1	1	1
isomaltose	1	1	Borrelia	24	-2.70077	0.00619937	0.0142636	1	-1	-1
dolichyl-diphosphate	1	1	Borrelia	24	-2.93882	0.00639935	0.0146887	1	-1	-1
D-lactate	3	1	Borrelia	24	2.65	0.00869912	0.0186069	1	1	1
deoxyguanosine	17	0.941176	Borrelia	24	2.56773	0.00869912	0.0186069	1	1	1
tRNA(leu)	3	1	Borrelia	24	-2.52221	0.00929906	0.0197851	1	-1	-1
L-leucyl-tRNA(leu)	3	1	Borrelia	24	-2.52221	0.00929906	0.0197851	1	-1	-1
thymidine	18	0.888889	Borrelia	24	2.47994	0.010399	0.0218749	1	1	1
tRNA(ile)	2	1	Borrelia	24	-2.13651	0.0315968	0.058791	0	-1	0
L-isoleucyl-tRNA(ile)	2	1	Borrelia	24	-2.13651	0.0315968	0.058791	0	-1	0
3-sulfinylpyruvic acid	1	1	Borrelia	24	-2.11612	0.0343966	0.0630538	0	-1	0
[protein C terminal]-S-farnesyl-L-cysteine	1	1	Borrelia	24	1.97495	0.0347965	0.0636904	0	1	0
[protein C terminal]-S-farnesyl-L-cysteine-methyl ester	1	1	Borrelia	24	1.97495	0.0347965	0.0636904	0	1	0
26-hydroxycholesterol	1	1	Borrelia	24	2.07601	0.0385961	0.0699826	0	1	0
D-tagatose-6-phosphate	7	1	Borrelia	24	1.97662	0.040396	0.0726736	0	1	0
nicotinamide ribonucleoside	12	0.916667	Borrelia	24	1.98923	0.0431957	0.0773363	0	1	0
S-(11-OH-9-deoxy-delta9,12-PGD2)-glutathione	1	1	Borrelia	24	-1.95195	0.0525947	0.0917845	0	-1	0
S-(11-hydroxy-9-deoxy-delta12-PGD2)-glutathione	1	1	Borrelia	24	-1.95195	0.0525947	0.0917845	0	-1	0
UDP	95	0.863158	Borrelia	24	-1.85953	0.0572943	0.0994472	0	-1	0
tRNA(ser)	3	0.666667	Borrelia	24	-1.82476	0.0629937	0.10829	0	-1	0
L-seryl-tRNA(ser)	3	0.666667	Borrelia	24	-1.82476	0.0629937	0.10829	0	-1	0
ecgonine-methyl ester	2	1	Borrelia	24	-1.79866	0.0639936	0.109736	0	-1	0
UMP	22	0.909091	Borrelia	24	-1.78478	0.0707929	0.119906	0	-1	0
(7Z)-octadecenoyl-CoA	3	1	Borrelia	24	1.782	0.0746925	0.125894	0	1	0
10,13,16,19-docosatetraenoyl-CoA	3	1	Borrelia	24	1.782	0.0746925	0.125894	0	1	0
12,15,18,21-tetracosatetraenoyl-CoA	3	1	Borrelia	24	1.782	0.0746925	0.125894	0	1	0
10,13,16-docosatrienoyl-CoA	3	1	Borrelia	24	1.782	0.0746925	0.125894	0	1	0
25-hydroxycholesterol	2	1	Borrelia	24	1.69262	0.0926907	0.152611	0	1	0
cortisol	6	0.833333	Borrelia	24	1.66799	0.0947905	0.156015	0	1	0
1-(1-alkenyl)-sn-glycero-3-phosphoethanolamine	27	0.888889	Borrelia	24	1.5164	0.132187	0.208412	0	1	0
cytidine	26	0.923077	Borrelia	24	1.51907	0.132987	0.209536	0	1	0
N-acetyl-D-glucosaminyldiphosphodolichol	3	1	Borrelia	24	-1.52894	0.133587	0.210413	0	-1	0
sedoheptulose-1,7-bisphosphate	6	1	Borrelia	24	1.41102	0.157884	0.245406	0	1	0
glucose-1,6-bisphosphate	1	1	Borrelia	24	1.35118	0.177382	0.267874	0	1	0
l2fn2m2masn	8	0.875	Borrelia	24	-1.35614	0.178282	0.269065	0	-1	0
4-(2-aminophenyl)-2,4-dioxobutanoate	3	1	Borrelia	24	-1.34354	0.179682	0.270671	0	-1	0
4-hydroxy-2-quinolinecarboxylic acid	3	1	Borrelia	24	-1.34354	0.179682	0.270671	0	-1	0
4-(2-amino-3-hydroxyphenyl)-2,4-dioxobutanoate	3	1	Borrelia	24	-1.34354	0.179682	0.270671	0	-1	0
xanthurenate	3	1	Borrelia	24	-1.34354	0.179682	0.270671	0	-1	0
L-fucose-1-phosphate	3	0.666667	Borrelia	24	-1.26779	0.209679	0.311969	0	-1	0
3(S)-hydroxy-11-cis-eicosenoyl-CoA	6	0.666667	Borrelia	24	-1.21149	0.217578	0.316799	0	-1	0
3(S)-hydroxy-13-cis-docosenoyl-CoA	6	0.666667	Borrelia	24	-1.21149	0.217578	0.316799	0	-1	0
3(S)-hydroxy-cis-15-tetracosaenoyl-CoA	6	0.666667	Borrelia	24	-1.21149	0.217578	0.316799	0	-1	0
3(S)-hydroxy-hexacosenoyl-CoA	6	0.666667	Borrelia	24	-1.21149	0.217578	0.316799	0	-1	0
3(S)-hydroxy-13-cis-eicosenoyl-CoA	6	0.666667	Borrelia	24	-1.21149	0.217578	0.316799	0	-1	0
3(S)-hydroxy-9-cis-eicosenoyl-CoA	6	0.666667	Borrelia	24	-1.21149	0.217578	0.316799	0	-1	0
3(S)-hydroxy-11-cis-docosenoyl-CoA	6	0.666667	Borrelia	24	-1.21149	0.217578	0.316799	0	-1	0
3(S)-hydroxy-3-oxo-eicosadienoyl-CoA	6	0.666667	Borrelia	24	-1.21149	0.217578	0.316799	0	-1	0
3-hydroxyoctadecanoyl-CoA	6	0.666667	Borrelia	24	-1.21149	0.217578	0.316799	0	-1	0
3-hydroxyeicosanoyl-CoA	6	0.666667	Borrelia	24	-1.21149	0.217578	0.316799	0	-1	0
3-hydroxydocosanoyl-CoA	6	0.666667	Borrelia	24	-1.21149	0.217578	0.316799	0	-1	0
3-hydroxytetracosanoyl-CoA	6	0.666667	Borrelia	24	-1.21149	0.217578	0.316799	0	-1	0
3-hydroxyhexacosanoyl-CoA	6	0.666667	Borrelia	24	-1.21149	0.217578	0.316799	0	-1	0
3-hydroxynonadecanoyl-CoA	6	0.666667	Borrelia	24	-1.21149	0.217578	0.316799	0	-1	0
3-hydroxyheneicosanoyl-CoA	6	0.666667	Borrelia	24	-1.21149	0.217578	0.316799	0	-1	0
3-hydroxytricosanoyl-CoA	6	0.666667	Borrelia	24	-1.21149	0.217578	0.316799	0	-1	0
3(S)-hydroxy-all-cis-8,11,14,17-eicosatetraenoyl-CoA	6	0.666667	Borrelia	24	-1.21149	0.217578	0.316799	0	-1	0
3(S)-hydroxy-docosa-7,10,13,16,19-all-cis-pentaenoyl-CoA	6	0.666667	Borrelia	24	-1.21149	0.217578	0.316799	0	-1	0
3(S)-hydroxy-tetracosa-9,12,15,18,21-all-cis-pentaenoyl-CoA	6	0.666667	Borrelia	24	-1.21149	0.217578	0.316799	0	-1	0
3(S)-hydroxy-docosa-10,13,16,19-all-cis-tetraenoyl-CoA	6	0.666667	Borrelia	24	-1.21149	0.217578	0.316799	0	-1	0
3(S)-hydroxy-tetracosa-12,15,18,21-all-cis-tetraenoyl-CoA	6	0.666667	Borrelia	24	-1.21149	0.217578	0.316799	0	-1	0
(3S)-hydroxy-eicosa-cis,cis,cis-11,14,17-trienoyl-CoA	6	0.666667	Borrelia	24	-1.21149	0.217578	0.316799	0	-1	0
3(S)-hydroxy-docosa-13,16,19-all-cis-trienoyl-CoA	6	0.666667	Borrelia	24	-1.21149	0.217578	0.316799	0	-1	0
3(S)-hydroxy-docosa-7,10,13,16-all-cis-tetraenoyl-CoA	6	0.666667	Borrelia	24	-1.21149	0.217578	0.316799	0	-1	0
3(S)-hydroxy-10,13,16-all-cis-docosatrienoyl-CoA	6	0.666667	Borrelia	24	-1.21149	0.217578	0.316799	0	-1	0
(3S)-hydroxy-eicosa-cis,cis-11,14-dienoyl-CoA	6	0.666667	Borrelia	24	-1.21149	0.217578	0.316799	0	-1	0
(3S)-hydroxy-docasa-cis,cis-13,16-dienoyl-CoA	6	0.666667	Borrelia	24	-1.21149	0.217578	0.316799	0	-1	0
3-phosphonooxypyruvate	3	1	Borrelia	24	-1.22488	0.227677	0.329223	0	-1	0
dATP	11	0.818182	Borrelia	24	1.15638	0.241176	0.345231	0	1	0
dUDP	11	0.818182	Borrelia	24	1.15638	0.241176	0.345231	0	1	0
dTDP	11	0.818182	Borrelia	24	1.15638	0.241176	0.345231	0	1	0
cholate	3	1	Borrelia	24	1.10869	0.272373	0.383527	0	1	0
prostaglandin E1	10	0.8	Borrelia	24	-1.04891	0.294671	0.407491	0	-1	0
4-aminobutyrate	12	0.833333	Borrelia	24	-1.03625	0.30457	0.412541	0	-1	0
dGMP	16	0.875	Borrelia	24	-0.983072	0.331167	0.443095	0	-1	0
hexadecanol	4	1	Borrelia	24	0.911748	0.372563	0.483092	0	1	0
uridine	7	0.857143	Borrelia	24	0.873132	0.408759	0.517398	0	1	0
dADP	11	0.818182	Borrelia	24	-0.842715	0.414059	0.523147	0	-1	0
dATP	11	0.818182	Borrelia	24	-0.842715	0.414059	0.523147	0	-1	0
20-hydroxycholesterol	3	1	Borrelia	24	0.823819	0.417658	0.527006	0	1	0
cholate	3	1	Borrelia	24	0.804721	0.421458	0.530554	0	1	0
cholate	3	1	Borrelia	24	0.804721	0.421458	0.530554	0	1	0
4alpha-carboxy-4beta-methyl-5alpha-cholesta-8,24-dien-3beta-ol	4	0.75	Borrelia	24	-0.764945	0.454455	0.561132	0	-1	0
4alpha-carboxy-5alpha-cholesta-8,24-dien-3beta-ol	3	1	Borrelia	24	-0.764945	0.454455	0.561132	0	-1	0
4alpha-carboxy-4beta-methyl-5alpha-cholesta-8-en-3beta-ol	3	1	Borrelia	24	-0.764945	0.454455	0.561132	0	-1	0
4alpha-carboxy-5alpha-cholesta-8-en-3beta-ol	3	1	Borrelia	24	-0.764945	0.454455	0.561132	0	-1	0
guanosine	16	0.875	Borrelia	24	0.737558	0.473453	0.580953	0	1	0
chondroitin sulfate A (GalNAc4S-GlcA), degradation product 1	4	0.75	Borrelia	24	0.721256	0.488551	0.594726	0	1	0
chondroitin sulfate B - dermatan sulfate (IdoA2S-GalNAc4S), degradation product 1	4	0.75	Borrelia	24	0.721256	0.488551	0.594726	0	1	0
pyridoxine	4	0.75	Borrelia	24	-0.695539	0.510749	0.616777	0	-1	0
pyridoxamine	4	0.75	Borrelia	24	-0.695539	0.510749	0.616777	0	-1	0
pyridoxamine-phosphate	4	0.75	Borrelia	24	-0.695539	0.510749	0.616777	0	-1	0
xanthosine	11	1	Borrelia	24	0.547727	0.59614	0.674481	0	1	0
nicotinate D-ribonucleoside	11	1	Borrelia	24	0.547727	0.59614	0.674481	0	1	0
3-oxo-10(R)-hydroxy-octadeca-(6E,8E,12Z)-trienoate	7	0.714286	Borrelia	24	-0.509202	0.613739	0.686603	0	-1	0
3-oxo-10(S)-hydroxy-octadeca-(6E,8E,12Z)-trienoate	7	0.714286	Borrelia	24	-0.509202	0.613739	0.686603	0	-1	0
omega-carboxy-trinor-LTB4	7	0.714286	Borrelia	24	-0.509202	0.613739	0.686603	0	-1	0
omega-carboxy-trinor-LTB4	7	0.714286	Borrelia	24	-0.509202	0.613739	0.686603	0	-1	0
3(S),10(R)-OH-octadeca-6-trans-4,12-cis-trienoate	7	0.714286	Borrelia	24	-0.509202	0.613739	0.686603	0	-1	0
3(S),10(R)-OH-octadeca-6-trans-4,12-cis-trienoate	7	0.714286	Borrelia	24	-0.509202	0.613739	0.686603	0	-1	0
18-COOH-LTE4	7	0.714286	Borrelia	24	-0.509202	0.613739	0.686603	0	-1	0
(13E)-tetranor-16-carboxy-LTE4	7	0.714286	Borrelia	24	-0.509202	0.613739	0.686603	0	-1	0
propanoate	7	0.714286	Borrelia	24	-0.509202	0.613739	0.686603	0	-1	0
chenodiol	7	0.714286	Borrelia	24	-0.509202	0.613739	0.686603	0	-1	0
THF	18	0.777778	Borrelia	24	-0.399925	0.684532	0.740771	0	-1	0
thymidine	12	1	Borrelia	24	-0.381303	0.70153	0.755722	0	-1	0
dTMP	17	0.941176	Borrelia	24	0.310012	0.756224	0.801313	0	1	0
cob(II)alamin	2	1	Borrelia	24	-0.328277	0.766923	0.808397	0	-1	0
cob(I)alamin	2	1	Borrelia	24	-0.328277	0.766923	0.808397	0	-1	0
triphosphate	2	1	Borrelia	24	-0.328277	0.766923	0.808397	0	-1	0
cobamide-coenzyme	2	1	Borrelia	24	-0.328277	0.766923	0.808397	0	-1	0
11,12-EET	56	0.857143	Borrelia	24	-0.289328	0.779522	0.820424	0	-1	0
14,15-EET	56	0.857143	Borrelia	24	-0.289328	0.779522	0.820424	0	-1	0
dopamine	30	0.8	Borrelia	24	0.292517	0.80092	0.837294	0	1	0
nicotinate ribonucleotide	18	1	Borrelia	24	0.204492	0.838216	0.871759	0	1	0
guanosine	14	0.928571	Borrelia	24	-0.176647	0.858314	0.887989	0	-1	0
acetyl-[ACP]	2	1	Borrelia	24	-0.158826	0.892611	0.915333	0	-1	0
acetoacetyl-[ACP]	2	1	Borrelia	24	-0.158826	0.892611	0.915333	0	-1	0
3-oxohexanoyl-[ACP]	2	1	Borrelia	24	-0.158826	0.892611	0.915333	0	-1	0
hexanoyl-[ACP]	2	1	Borrelia	24	-0.158826	0.892611	0.915333	0	-1	0
3-oxooctanoyl-[ACP]	2	1	Borrelia	24	-0.158826	0.892611	0.915333	0	-1	0
3-oxodecanoyl-[ACP]	2	1	Borrelia	24	-0.158826	0.892611	0.915333	0	-1	0
decanoyl-[ACP]	2	1	Borrelia	24	-0.158826	0.892611	0.915333	0	-1	0
3-oxododecanoyl-[ACP]	2	1	Borrelia	24	-0.158826	0.892611	0.915333	0	-1	0
3-oxotetradecanoyl-[ACP]	2	1	Borrelia	24	-0.158826	0.892611	0.915333	0	-1	0
3-oxohexadecanoyl-[ACP]	2	1	Borrelia	24	-0.158826	0.892611	0.915333	0	-1	0
desmosterol	2	1	Borrelia	24	0.0230062	0.980902	0.988468	0	1	0
adenosine	11	1	Borrelia	24	-0.00872903	0.986601	0.990906	0	-1	0
4alpha-carboxy-4beta-methyl-5alpha-cholesta-8,24-dien-3beta-ol	4	0.75	LPS	24	-3.00474	0.00109941	0.0065693	1	-1	-1
4alpha-carboxy-5alpha-cholesta-8,24-dien-3beta-ol	3	1	LPS	24	-3.00474	0.00109941	0.0065693	1	-1	-1
4alpha-carboxy-4beta-methyl-5alpha-cholesta-8-en-3beta-ol	3	1	LPS	24	-3.00474	0.00109941	0.0065693	1	-1	-1
4alpha-carboxy-5alpha-cholesta-8-en-3beta-ol	3	1	LPS	24	-3.00474	0.00109941	0.0065693	1	-1	-1
tRNA(ser)	3	0.666667	LPS	24	-2.90261	0.00829869	0.0346125	1	-1	-1
L-seryl-tRNA(ser)	3	0.666667	LPS	24	-2.90261	0.00829869	0.0346125	1	-1	-1
cholate	3	1	LPS	24	2.43806	0.0119983	0.0439394	1	1	1
UMP	22	0.909091	LPS	24	-2.37846	0.0162979	0.0539617	0	-1	0
N-acetyl-D-glucosaminyldiphosphodolichol	3	1	LPS	24	-2.28542	0.0171978	0.0566695	0	-1	0
dolichyl-diphosphate	1	1	LPS	24	-2.41724	0.0173978	0.0572115	0	-1	0
dGMP	16	0.875	LPS	24	-2.11772	0.025197	0.0782288	0	-1	0
(7Z)-octadecenoyl-CoA	3	1	LPS	24	2.07567	0.0387956	0.110381	0	1	0
10,13,16,19-docosatetraenoyl-CoA	3	1	LPS	24	2.07567	0.0387956	0.110381	0	1	0
12,15,18,21-tetracosatetraenoyl-CoA	3	1	LPS	24	2.07567	0.0387956	0.110381	0	1	0
10,13,16-docosatrienoyl-CoA	3	1	LPS	24	2.07567	0.0387956	0.110381	0	1	0
cob(II)alamin	2	1	LPS	24	-2.01674	0.0441951	0.12173	0	-1	0
cob(I)alamin	2	1	LPS	24	-2.01674	0.0441951	0.12173	0	-1	0
triphosphate	2	1	LPS	24	-2.01674	0.0441951	0.12173	0	-1	0
cobamide-coenzyme	2	1	LPS	24	-2.01674	0.0441951	0.12173	0	-1	0
cholate	3	1	LPS	24	1.98231	0.0464949	0.126481	0	1	0
cholate	3	1	LPS	24	1.98231	0.0464949	0.126481	0	1	0
adenosine	11	1	LPS	24	-1.86857	0.0517943	0.137417	0	-1	0
[protein C terminal]-S-farnesyl-L-cysteine	1	1	LPS	24	1.8067	0.0557939	0.145946	0	1	0
[protein C terminal]-S-farnesyl-L-cysteine-methyl ester	1	1	LPS	24	1.8067	0.0557939	0.145946	0	1	0
chondroitin sulfate B - dermatan sulfate (IdoA2S-GalNAc4S), degradation product 2	9	0.777778	LPS	24	1.85004	0.0586937	0.151563	0	1	0
sedoheptulose-1,7-bisphosphate	6	1	LPS	24	1.80239	0.0671928	0.167342	0	1	0
guanosine	14	0.928571	LPS	24	-1.79848	0.0677927	0.168488	0	-1	0
hexadecanol	4	1	LPS	24	-1.77189	0.0681927	0.169395	0	-1	0
tRNA(ile)	2	1	LPS	24	-1.78183	0.0723923	0.178908	0	-1	0
L-isoleucyl-tRNA(ile)	2	1	LPS	24	-1.78183	0.0723923	0.178908	0	-1	0
desmosterol	2	1	LPS	24	-1.76497	0.0764919	0.186843	0	-1	0
3-phosphonooxypyruvate	3	1	LPS	24	-1.67642	0.0936902	0.214847	0	-1	0
1D-myo-inositol-3-phosphate	6	1	LPS	24	-1.53661	0.125287	0.263113	0	-1	0
D-tagatose-6-phosphate	7	1	LPS	24	1.45445	0.149285	0.290437	0	1	0
prostaglandin E1	10	0.8	LPS	24	-1.45613	0.150984	0.292529	0	-1	0
THF	18	0.777778	LPS	24	-1.43611	0.151884	0.294028	0	-1	0
S-(11-OH-9-deoxy-delta9,12-PGD2)-glutathione	1	1	LPS	24	1.36944	0.165983	0.311113	0	1	0
S-(11-hydroxy-9-deoxy-delta12-PGD2)-glutathione	1	1	LPS	24	1.36944	0.165983	0.311113	0	1	0
25-hydroxycholesterol	2	1	LPS	24	1.39414	0.166483	0.311809	0	1	0
guanosine	16	0.875	LPS	24	-1.41441	0.168883	0.315448	0	-1	0
deoxyguanosine	17	0.941176	LPS	24	-1.34495	0.19448	0.343359	0	-1	0
nicotinate ribonucleotide	18	1	LPS	24	-1.2445	0.207579	0.36043	0	-1	0
xanthosine	11	1	LPS	24	-1.27014	0.215278	0.366216	0	-1	0
nicotinate D-ribonucleoside	11	1	LPS	24	-1.27014	0.215278	0.366216	0	-1	0
dTMP	17	0.941176	LPS	24	-1.21055	0.241275	0.392042	0	-1	0
4-aminobutyrate	12	0.833333	LPS	24	-1.11967	0.284971	0.440534	0	-1	0
3-oxo-10(R)-hydroxy-octadeca-(6E,8E,12Z)-trienoate	7	0.714286	LPS	24	1.00858	0.289171	0.444468	0	1	0
3-oxo-10(S)-hydroxy-octadeca-(6E,8E,12Z)-trienoate	7	0.714286	LPS	24	1.00858	0.289171	0.444468	0	1	0
omega-carboxy-trinor-LTB4	7	0.714286	LPS	24	1.00858	0.289171	0.444468	0	1	0
omega-carboxy-trinor-LTB4	7	0.714286	LPS	24	1.00858	0.289171	0.444468	0	1	0
3(S),10(R)-OH-octadeca-6-trans-4,12-cis-trienoate	7	0.714286	LPS	24	1.00858	0.289171	0.444468	0	1	0
3(S),10(R)-OH-octadeca-6-trans-4,12-cis-trienoate	7	0.714286	LPS	24	1.00858	0.289171	0.444468	0	1	0
18-COOH-LTE4	7	0.714286	LPS	24	1.00858	0.289171	0.444468	0	1	0
(13E)-tetranor-16-carboxy-LTE4	7	0.714286	LPS	24	1.00858	0.289171	0.444468	0	1	0
propanoate	7	0.714286	LPS	24	1.00858	0.289171	0.444468	0	1	0
chenodiol	7	0.714286	LPS	24	1.00858	0.289171	0.444468	0	1	0
dADP	11	0.818182	LPS	24	-1.05889	0.29387	0.450117	0	-1	0
dATP	11	0.818182	LPS	24	-1.05889	0.29387	0.450117	0	-1	0
PPi	409	0.875306	LPS	24	-1.04672	0.302069	0.460051	0	-1	0
3-sulfinylpyruvic acid	1	1	LPS	24	-0.986792	0.328867	0.491571	0	-1	0
thymidine	18	0.888889	LPS	24	-0.931575	0.366763	0.534337	0	-1	0
thymidine	12	1	LPS	24	-0.965497	0.372162	0.5409	0	-1	0
D-lactate	3	1	LPS	24	0.856274	0.402059	0.564823	0	1	0
acetyl-[ACP]	2	1	LPS	24	-0.7899	0.415358	0.571469	0	-1	0
acetoacetyl-[ACP]	2	1	LPS	24	-0.7899	0.415358	0.571469	0	-1	0
3-oxohexanoyl-[ACP]	2	1	LPS	24	-0.7899	0.415358	0.571469	0	-1	0
hexanoyl-[ACP]	2	1	LPS	24	-0.7899	0.415358	0.571469	0	-1	0
3-oxooctanoyl-[ACP]	2	1	LPS	24	-0.7899	0.415358	0.571469	0	-1	0
3-oxodecanoyl-[ACP]	2	1	LPS	24	-0.7899	0.415358	0.571469	0	-1	0
decanoyl-[ACP]	2	1	LPS	24	-0.7899	0.415358	0.571469	0	-1	0
3-oxododecanoyl-[ACP]	2	1	LPS	24	-0.7899	0.415358	0.571469	0	-1	0
3-oxotetradecanoyl-[ACP]	2	1	LPS	24	-0.7899	0.415358	0.571469	0	-1	0
3-oxohexadecanoyl-[ACP]	2	1	LPS	24	-0.7899	0.415358	0.571469	0	-1	0
20-hydroxycholesterol	3	1	LPS	24	0.819164	0.420657	0.574099	0	1	0
26-hydroxycholesterol	1	1	LPS	24	-0.757151	0.434456	0.589076	0	-1	0
11,12-EET	56	0.857143	LPS	24	0.792784	0.437556	0.592477	0	1	0
14,15-EET	56	0.857143	LPS	24	0.792784	0.437556	0.592477	0	1	0
nicotinamide ribonucleoside	12	0.916667	LPS	24	0.763729	0.449855	0.604962	0	1	0
choline	4	1	LPS	24	-0.679758	0.49755	0.645853	0	-1	0
phosphatidate-LD-PC pool	4	1	LPS	24	-0.679758	0.49755	0.645853	0	-1	0
choline	4	1	LPS	24	-0.679758	0.49755	0.645853	0	-1	0
phosphatidate-LD-PC pool	4	1	LPS	24	-0.679758	0.49755	0.645853	0	-1	0
2-acyl-1-(1-alkenyl)-sn-glycero-3-phosphate	4	1	LPS	24	-0.679758	0.49755	0.645853	0	-1	0
pseudouridine-5-phosphate	1	1	LPS	24	-0.554261	0.564143	0.704851	0	-1	0
UDP	95	0.863158	LPS	24	0.579395	0.574342	0.715006	0	1	0
1-(1-alkenyl)-sn-glycero-3-phosphoethanolamine	27	0.888889	LPS	24	0.579172	0.583741	0.721505	0	1	0
THF	2	1	LPS	24	0.584403	0.59124	0.727796	0	1	0
4-(2-aminophenyl)-2,4-dioxobutanoate	3	1	LPS	24	0.515132	0.59834	0.732776	0	1	0
4-hydroxy-2-quinolinecarboxylic acid	3	1	LPS	24	0.515132	0.59834	0.732776	0	1	0
4-(2-amino-3-hydroxyphenyl)-2,4-dioxobutanoate	3	1	LPS	24	0.515132	0.59834	0.732776	0	1	0
xanthurenate	3	1	LPS	24	0.515132	0.59834	0.732776	0	1	0
glucose-1,6-bisphosphate	1	1	LPS	24	-0.468471	0.625737	0.744638	0	-1	0
keratan sulfate I, degradation product 7	4	0.75	LPS	24	-0.474168	0.645135	0.753785	0	-1	0
keratan sulfate I, degradation product 10	4	0.75	LPS	24	-0.474168	0.645135	0.753785	0	-1	0
keratan sulfate I, degradation product 13	4	0.75	LPS	24	-0.474168	0.645135	0.753785	0	-1	0
keratan sulfate I, degradation product 16	4	0.75	LPS	24	-0.474168	0.645135	0.753785	0	-1	0
keratan sulfate I, degradation product 19	4	0.75	LPS	24	-0.474168	0.645135	0.753785	0	-1	0
keratan sulfate I, degradation product 22	4	0.75	LPS	24	-0.474168	0.645135	0.753785	0	-1	0
keratan sulfate I, degradation product 25	4	0.75	LPS	24	-0.474168	0.645135	0.753785	0	-1	0
keratan sulfate I, degradation product 28	4	0.75	LPS	24	-0.474168	0.645135	0.753785	0	-1	0
keratan sulfate I, degradation product 31	4	0.75	LPS	24	-0.474168	0.645135	0.753785	0	-1	0
keratan sulfate I, degradation product 34	4	0.75	LPS	24	-0.474168	0.645135	0.753785	0	-1	0
keratan sulfate I, degradation product 37	4	0.75	LPS	24	-0.474168	0.645135	0.753785	0	-1	0
keratan sulfate II (core 2-linked), degradation product 4	4	0.75	LPS	24	-0.474168	0.645135	0.753785	0	-1	0
keratan sulfate II (core 2-linked), degradation product 7	4	0.75	LPS	24	-0.474168	0.645135	0.753785	0	-1	0
keratan sulfate II (core 4-linked), degradation product 4	4	0.75	LPS	24	-0.474168	0.645135	0.753785	0	-1	0
ecgonine-methyl ester	2	1	LPS	24	-0.486084	0.650834	0.757922	0	-1	0
isomaltose	1	1	LPS	24	-0.502539	0.69723	0.793037	0	-1	0
pyridoxine	4	0.75	LPS	24	-0.448093	0.706829	0.801692	0	-1	0
pyridoxamine	4	0.75	LPS	24	-0.448093	0.706829	0.801692	0	-1	0
pyridoxamine-phosphate	4	0.75	LPS	24	-0.448093	0.706829	0.801692	0	-1	0
dopamine	30	0.8	LPS	24	-0.342885	0.739826	0.824796	0	-1	0
tRNA(leu)	3	1	LPS	24	-0.22533	0.848015	0.905723	0	-1	0
L-leucyl-tRNA(leu)	3	1	LPS	24	-0.22533	0.848015	0.905723	0	-1	0
l2fn2m2masn	8	0.875	LPS	24	0.152918	0.888911	0.929281	0	1	0
cortisol	6	0.833333	LPS	24	0.128844	0.914908	0.94887	0	1	0
cytidine	26	0.923077	LPS	24	-0.108094	0.922107	0.949162	0	-1	0
L-fucose-1-phosphate	3	0.666667	LPS	24	0.0974109	0.923007	0.949162	0	1	0
3(S)-hydroxy-11-cis-eicosenoyl-CoA	6	0.666667	LPS	24	-0.0869125	0.925207	0.949162	0	-1	0
3(S)-hydroxy-13-cis-docosenoyl-CoA	6	0.666667	LPS	24	-0.0869125	0.925207	0.949162	0	-1	0
3(S)-hydroxy-cis-15-tetracosaenoyl-CoA	6	0.666667	LPS	24	-0.0869125	0.925207	0.949162	0	-1	0
3(S)-hydroxy-hexacosenoyl-CoA	6	0.666667	LPS	24	-0.0869125	0.925207	0.949162	0	-1	0
3(S)-hydroxy-13-cis-eicosenoyl-CoA	6	0.666667	LPS	24	-0.0869125	0.925207	0.949162	0	-1	0
3(S)-hydroxy-9-cis-eicosenoyl-CoA	6	0.666667	LPS	24	-0.0869125	0.925207	0.949162	0	-1	0
3(S)-hydroxy-11-cis-docosenoyl-CoA	6	0.666667	LPS	24	-0.0869125	0.925207	0.949162	0	-1	0
3(S)-hydroxy-3-oxo-eicosadienoyl-CoA	6	0.666667	LPS	24	-0.0869125	0.925207	0.949162	0	-1	0
3-hydroxyoctadecanoyl-CoA	6	0.666667	LPS	24	-0.0869125	0.925207	0.949162	0	-1	0
3-hydroxyeicosanoyl-CoA	6	0.666667	LPS	24	-0.0869125	0.925207	0.949162	0	-1	0
3-hydroxydocosanoyl-CoA	6	0.666667	LPS	24	-0.0869125	0.925207	0.949162	0	-1	0
3-hydroxytetracosanoyl-CoA	6	0.666667	LPS	24	-0.0869125	0.925207	0.949162	0	-1	0
3-hydroxyhexacosanoyl-CoA	6	0.666667	LPS	24	-0.0869125	0.925207	0.949162	0	-1	0
3-hydroxynonadecanoyl-CoA	6	0.666667	LPS	24	-0.0869125	0.925207	0.949162	0	-1	0
3-hydroxyheneicosanoyl-CoA	6	0.666667	LPS	24	-0.0869125	0.925207	0.949162	0	-1	0
3-hydroxytricosanoyl-CoA	6	0.666667	LPS	24	-0.0869125	0.925207	0.949162	0	-1	0
3(S)-hydroxy-all-cis-8,11,14,17-eicosatetraenoyl-CoA	6	0.666667	LPS	24	-0.0869125	0.925207	0.949162	0	-1	0
3(S)-hydroxy-docosa-7,10,13,16,19-all-cis-pentaenoyl-CoA	6	0.666667	LPS	24	-0.0869125	0.925207	0.949162	0	-1	0
3(S)-hydroxy-tetracosa-9,12,15,18,21-all-cis-pentaenoyl-CoA	6	0.666667	LPS	24	-0.0869125	0.925207	0.949162	0	-1	0
3(S)-hydroxy-docosa-10,13,16,19-all-cis-tetraenoyl-CoA	6	0.666667	LPS	24	-0.0869125	0.925207	0.949162	0	-1	0
3(S)-hydroxy-tetracosa-12,15,18,21-all-cis-tetraenoyl-CoA	6	0.666667	LPS	24	-0.0869125	0.925207	0.949162	0	-1	0
(3S)-hydroxy-eicosa-cis,cis,cis-11,14,17-trienoyl-CoA	6	0.666667	LPS	24	-0.0869125	0.925207	0.949162	0	-1	0
3(S)-hydroxy-docosa-13,16,19-all-cis-trienoyl-CoA	6	0.666667	LPS	24	-0.0869125	0.925207	0.949162	0	-1	0
3(S)-hydroxy-docosa-7,10,13,16-all-cis-tetraenoyl-CoA	6	0.666667	LPS	24	-0.0869125	0.925207	0.949162	0	-1	0
3(S)-hydroxy-10,13,16-all-cis-docosatrienoyl-CoA	6	0.666667	LPS	24	-0.0869125	0.925207	0.949162	0	-1	0
(3S)-hydroxy-eicosa-cis,cis-11,14-dienoyl-CoA	6	0.666667	LPS	24	-0.0869125	0.925207	0.949162	0	-1	0
(3S)-hydroxy-docasa-cis,cis-13,16-dienoyl-CoA	6	0.666667	LPS	24	-0.0869125	0.925207	0.949162	0	-1	0
3-methylcrotonyl-CoA	7	0.714286	LPS	24	-0.089141	0.945905	0.963249	0	-1	0
dATP	11	0.818182	LPS	24	-0.0470524	0.956804	0.971067	0	-1	0
dUDP	11	0.818182	LPS	24	-0.0470524	0.956804	0.971067	0	-1	0
dTDP	11	0.818182	LPS	24	-0.0470524	0.956804	0.971067	0	-1	0
uridine	7	0.857143	LPS	24	-0.0528685	0.963103	0.973851	0	-1	0
chondroitin sulfate A (GalNAc4S-GlcA), degradation product 1	4	0.75	LPS	24	-0.0258187	0.980401	0.983657	0	-1	0
chondroitin sulfate B - dermatan sulfate (IdoA2S-GalNAc4S), degradation product 1	4	0.75	LPS	24	-0.0258187	0.980401	0.983657	0	-1	0
ecgonine-methyl ester	2	1	MTB	24	-3.14964	0.00179982	0.00491822	1	-1	-1
(7Z)-octadecenoyl-CoA	3	1	MTB	24	2.76445	0.00589941	0.0144102	1	1	1
10,13,16,19-docosatetraenoyl-CoA	3	1	MTB	24	2.76445	0.00589941	0.0144102	1	1	1
12,15,18,21-tetracosatetraenoyl-CoA	3	1	MTB	24	2.76445	0.00589941	0.0144102	1	1	1
10,13,16-docosatrienoyl-CoA	3	1	MTB	24	2.76445	0.00589941	0.0144102	1	1	1
cortisol	6	0.833333	MTB	24	2.46271	0.0122988	0.0275881	1	1	1
l2fn2m2masn	8	0.875	MTB	24	-2.46597	0.0173983	0.0367584	1	-1	-1
UDP	95	0.863158	MTB	24	-2.29679	0.020198	0.0414067	1	-1	-1
11,12-EET	56	0.857143	MTB	24	2.19449	0.0241976	0.0486164	1	1	1
14,15-EET	56	0.857143	MTB	24	2.19449	0.0241976	0.0486164	1	1	1
dopamine	30	0.8	MTB	24	-2.14859	0.0252975	0.0506998	0	-1	0
D-lactate	3	1	MTB	24	2.12262	0.029697	0.0585463	0	1	0
1D-myo-inositol-3-phosphate	6	1	MTB	24	-2.13766	0.0338966	0.0657529	0	-1	0
D-tagatose-6-phosphate	7	1	MTB	24	2.04641	0.0342966	0.0664487	0	1	0
THF	18	0.777778	MTB	24	-2.1115	0.0346965	0.0670356	0	-1	0
1-(1-alkenyl)-sn-glycero-3-phosphoethanolamine	27	0.888889	MTB	24	2.05437	0.0357964	0.0689677	0	1	0
sedoheptulose-1,7-bisphosphate	6	1	MTB	24	1.96786	0.0373963	0.0715935	0	1	0
prostaglandin E1	10	0.8	MTB	24	-2.01604	0.0433957	0.0820073	0	-1	0
3-methylcrotonyl-CoA	7	0.714286	MTB	24	-2.02117	0.0442956	0.0835446	0	-1	0
PPi	409	0.875306	MTB	24	-2.01819	0.0455954	0.0855622	0	-1	0
pseudouridine-5-phosphate	1	1	MTB	24	-2.00571	0.0472953	0.0885458	0	-1	0
tRNA(ser)	3	0.666667	MTB	24	-1.90285	0.0485951	0.0907685	0	-1	0
L-seryl-tRNA(ser)	3	0.666667	MTB	24	-1.90285	0.0485951	0.0907685	0	-1	0
thymidine	18	0.888889	MTB	24	1.91302	0.0540946	0.100036	0	1	0
THF	2	1	MTB	24	1.93374	0.0543946	0.100552	0	1	0
4alpha-carboxy-5alpha-cholesta-8,24-dien-3beta-ol	3	1	MTB	24	-1.86352	0.0615938	0.112272	0	-1	0
4alpha-carboxy-4beta-methyl-5alpha-cholesta-8-en-3beta-ol	3	1	MTB	24	-1.86352	0.0615938	0.112272	0	-1	0
4alpha-carboxy-5alpha-cholesta-8-en-3beta-ol	3	1	MTB	24	-1.86352	0.0615938	0.112272	0	-1	0
4alpha-carboxy-4beta-methyl-5alpha-cholesta-8,24-dien-3beta-ol	4	0.75	MTB	24	-1.86352	0.0615938	0.112272	0	-1	0
UMP	22	0.909091	MTB	24	-1.7981	0.0705929	0.126905	0	-1	0
nicotinamide ribonucleoside	12	0.916667	MTB	24	1.72981	0.0868913	0.152241	0	1	0
dGMP	16	0.875	MTB	24	-1.6669	0.0931907	0.15935	0	-1	0
pyridoxine	4	0.75	MTB	24	-1.68225	0.0935906	0.159808	0	-1	0
pyridoxamine	4	0.75	MTB	24	-1.68225	0.0935906	0.159808	0	-1	0
pyridoxamine-phosphate	4	0.75	MTB	24	-1.68225	0.0935906	0.159808	0	-1	0
isomaltose	1	1	MTB	24	-1.58162	0.108989	0.183358	0	-1	0
26-hydroxycholesterol	1	1	MTB	24	1.56187	0.115888	0.19438	0	1	0
S-(11-OH-9-deoxy-delta9,12-PGD2)-glutathione	1	1	MTB	24	-1.58487	0.116188	0.194546	0	-1	0
S-(11-hydroxy-9-deoxy-delta12-PGD2)-glutathione	1	1	MTB	24	-1.58487	0.116188	0.194546	0	-1	0
tRNA(ile)	2	1	MTB	24	-1.47908	0.136386	0.224249	0	-1	0
L-isoleucyl-tRNA(ile)	2	1	MTB	24	-1.47908	0.136386	0.224249	0	-1	0
[protein C terminal]-S-farnesyl-L-cysteine	1	1	MTB	24	1.44626	0.142086	0.233065	0	1	0
[protein C terminal]-S-farnesyl-L-cysteine-methyl ester	1	1	MTB	24	1.44626	0.142086	0.233065	0	1	0
25-hydroxycholesterol	2	1	MTB	24	1.43109	0.151385	0.245404	0	1	0
keratan sulfate I, degradation product 7	4	0.75	MTB	24	1.45016	0.155484	0.249456	0	1	0
keratan sulfate I, degradation product 10	4	0.75	MTB	24	1.45016	0.155484	0.249456	0	1	0
keratan sulfate I, degradation product 13	4	0.75	MTB	24	1.45016	0.155484	0.249456	0	1	0
keratan sulfate I, degradation product 16	4	0.75	MTB	24	1.45016	0.155484	0.249456	0	1	0
keratan sulfate I, degradation product 19	4	0.75	MTB	24	1.45016	0.155484	0.249456	0	1	0
keratan sulfate I, degradation product 22	4	0.75	MTB	24	1.45016	0.155484	0.249456	0	1	0
keratan sulfate I, degradation product 25	4	0.75	MTB	24	1.45016	0.155484	0.249456	0	1	0
keratan sulfate I, degradation product 28	4	0.75	MTB	24	1.45016	0.155484	0.249456	0	1	0
keratan sulfate I, degradation product 31	4	0.75	MTB	24	1.45016	0.155484	0.249456	0	1	0
keratan sulfate I, degradation product 34	4	0.75	MTB	24	1.45016	0.155484	0.249456	0	1	0
keratan sulfate I, degradation product 37	4	0.75	MTB	24	1.45016	0.155484	0.249456	0	1	0
keratan sulfate II (core 2-linked), degradation product 4	4	0.75	MTB	24	1.45016	0.155484	0.249456	0	1	0
keratan sulfate II (core 2-linked), degradation product 7	4	0.75	MTB	24	1.45016	0.155484	0.249456	0	1	0
keratan sulfate II (core 4-linked), degradation product 4	4	0.75	MTB	24	1.45016	0.155484	0.249456	0	1	0
cholate	3	1	MTB	24	1.34509	0.179182	0.274886	0	1	0
cholate	3	1	MTB	24	1.34509	0.179182	0.274886	0	1	0
L-fucose-1-phosphate	3	0.666667	MTB	24	-1.34191	0.179082	0.274886	0	-1	0
N-acetyl-D-glucosaminyldiphosphodolichol	3	1	MTB	24	-1.27606	0.194481	0.295171	0	-1	0
deoxyguanosine	17	0.941176	MTB	24	1.23929	0.223378	0.335136	0	1	0
tRNA(leu)	3	1	MTB	24	-1.14858	0.267673	0.388335	0	-1	0
L-leucyl-tRNA(leu)	3	1	MTB	24	-1.14858	0.267673	0.388335	0	-1	0
dolichyl-diphosphate	1	1	MTB	24	-1.08341	0.268573	0.389407	0	-1	0
guanosine	14	0.928571	MTB	24	-1.07803	0.29707	0.426757	0	-1	0
nicotinate ribonucleotide	18	1	MTB	24	1.02778	0.313869	0.446773	0	1	0
chondroitin sulfate B - dermatan sulfate (IdoA2S-GalNAc4S), degradation product 2	9	0.777778	MTB	24	1.02388	0.317568	0.450447	0	1	0
4-(2-aminophenyl)-2,4-dioxobutanoate	3	1	MTB	24	-0.999882	0.324768	0.458105	0	-1	0
4-hydroxy-2-quinolinecarboxylic acid	3	1	MTB	24	-0.999882	0.324768	0.458105	0	-1	0
4-(2-amino-3-hydroxyphenyl)-2,4-dioxobutanoate	3	1	MTB	24	-0.999882	0.324768	0.458105	0	-1	0
xanthurenate	3	1	MTB	24	-0.999882	0.324768	0.458105	0	-1	0
20-hydroxycholesterol	3	1	MTB	24	0.916305	0.359464	0.498608	0	1	0
acetyl-[ACP]	2	1	MTB	24	0.892628	0.383562	0.525251	0	1	0
acetoacetyl-[ACP]	2	1	MTB	24	0.892628	0.383562	0.525251	0	1	0
3-oxohexanoyl-[ACP]	2	1	MTB	24	0.892628	0.383562	0.525251	0	1	0
hexanoyl-[ACP]	2	1	MTB	24	0.892628	0.383562	0.525251	0	1	0
3-oxooctanoyl-[ACP]	2	1	MTB	24	0.892628	0.383562	0.525251	0	1	0
3-oxodecanoyl-[ACP]	2	1	MTB	24	0.892628	0.383562	0.525251	0	1	0
decanoyl-[ACP]	2	1	MTB	24	0.892628	0.383562	0.525251	0	1	0
3-oxododecanoyl-[ACP]	2	1	MTB	24	0.892628	0.383562	0.525251	0	1	0
3-oxotetradecanoyl-[ACP]	2	1	MTB	24	0.892628	0.383562	0.525251	0	1	0
3-oxohexadecanoyl-[ACP]	2	1	MTB	24	0.892628	0.383562	0.525251	0	1	0
dTMP	17	0.941176	MTB	24	-0.884915	0.385861	0.528251	0	-1	0
xanthosine	11	1	MTB	24	0.891961	0.386761	0.529183	0	1	0
nicotinate D-ribonucleoside	11	1	MTB	24	0.891961	0.386761	0.529183	0	1	0
dATP	11	0.818182	MTB	24	0.853564	0.40396	0.548567	0	1	0
dUDP	11	0.818182	MTB	24	0.853564	0.40396	0.548567	0	1	0
dTDP	11	0.818182	MTB	24	0.853564	0.40396	0.548567	0	1	0
uridine	7	0.857143	MTB	24	0.802054	0.431157	0.577504	0	1	0
cytidine	26	0.923077	MTB	24	0.657072	0.524148	0.659608	0	1	0
3(S)-hydroxy-11-cis-eicosenoyl-CoA	6	0.666667	MTB	24	-0.613248	0.524248	0.659608	0	-1	0
3(S)-hydroxy-13-cis-docosenoyl-CoA	6	0.666667	MTB	24	-0.613248	0.524248	0.659608	0	-1	0
3(S)-hydroxy-cis-15-tetracosaenoyl-CoA	6	0.666667	MTB	24	-0.613248	0.524248	0.659608	0	-1	0
3(S)-hydroxy-hexacosenoyl-CoA	6	0.666667	MTB	24	-0.613248	0.524248	0.659608	0	-1	0
3(S)-hydroxy-13-cis-eicosenoyl-CoA	6	0.666667	MTB	24	-0.613248	0.524248	0.659608	0	-1	0
3(S)-hydroxy-9-cis-eicosenoyl-CoA	6	0.666667	MTB	24	-0.613248	0.524248	0.659608	0	-1	0
3(S)-hydroxy-11-cis-docosenoyl-CoA	6	0.666667	MTB	24	-0.613248	0.524248	0.659608	0	-1	0
3(S)-hydroxy-3-oxo-eicosadienoyl-CoA	6	0.666667	MTB	24	-0.613248	0.524248	0.659608	0	-1	0
3-hydroxyoctadecanoyl-CoA	6	0.666667	MTB	24	-0.613248	0.524248	0.659608	0	-1	0
3-hydroxyeicosanoyl-CoA	6	0.666667	MTB	24	-0.613248	0.524248	0.659608	0	-1	0
3-hydroxydocosanoyl-CoA	6	0.666667	MTB	24	-0.613248	0.524248	0.659608	0	-1	0
3-hydroxytetracosanoyl-CoA	6	0.666667	MTB	24	-0.613248	0.524248	0.659608	0	-1	0
3-hydroxyhexacosanoyl-CoA	6	0.666667	MTB	24	-0.613248	0.524248	0.659608	0	-1	0
3-hydroxynonadecanoyl-CoA	6	0.666667	MTB	24	-0.613248	0.524248	0.659608	0	-1	0
3-hydroxyheneicosanoyl-CoA	6	0.666667	MTB	24	-0.613248	0.524248	0.659608	0	-1	0
3-hydroxytricosanoyl-CoA	6	0.666667	MTB	24	-0.613248	0.524248	0.659608	0	-1	0
3(S)-hydroxy-all-cis-8,11,14,17-eicosatetraenoyl-CoA	6	0.666667	MTB	24	-0.613248	0.524248	0.659608	0	-1	0
3(S)-hydroxy-docosa-7,10,13,16,19-all-cis-pentaenoyl-CoA	6	0.666667	MTB	24	-0.613248	0.524248	0.659608	0	-1	0
3(S)-hydroxy-tetracosa-9,12,15,18,21-all-cis-pentaenoyl-CoA	6	0.666667	MTB	24	-0.613248	0.524248	0.659608	0	-1	0
3(S)-hydroxy-docosa-10,13,16,19-all-cis-tetraenoyl-CoA	6	0.666667	MTB	24	-0.613248	0.524248	0.659608	0	-1	0
3(S)-hydroxy-tetracosa-12,15,18,21-all-cis-tetraenoyl-CoA	6	0.666667	MTB	24	-0.613248	0.524248	0.659608	0	-1	0
(3S)-hydroxy-eicosa-cis,cis,cis-11,14,17-trienoyl-CoA	6	0.666667	MTB	24	-0.613248	0.524248	0.659608	0	-1	0
3(S)-hydroxy-docosa-13,16,19-all-cis-trienoyl-CoA	6	0.666667	MTB	24	-0.613248	0.524248	0.659608	0	-1	0
3(S)-hydroxy-docosa-7,10,13,16-all-cis-tetraenoyl-CoA	6	0.666667	MTB	24	-0.613248	0.524248	0.659608	0	-1	0
3(S)-hydroxy-10,13,16-all-cis-docosatrienoyl-CoA	6	0.666667	MTB	24	-0.613248	0.524248	0.659608	0	-1	0
(3S)-hydroxy-eicosa-cis,cis-11,14-dienoyl-CoA	6	0.666667	MTB	24	-0.613248	0.524248	0.659608	0	-1	0
(3S)-hydroxy-docasa-cis,cis-13,16-dienoyl-CoA	6	0.666667	MTB	24	-0.613248	0.524248	0.659608	0	-1	0
hexadecanol	4	1	MTB	24	-0.643474	0.529847	0.66596	0	-1	0
dADP	11	0.818182	MTB	24	-0.526999	0.609239	0.734979	0	-1	0
dATP	11	0.818182	MTB	24	-0.526999	0.609239	0.734979	0	-1	0
glucose-1,6-bisphosphate	1	1	MTB	24	0.482319	0.622838	0.749369	0	1	0
3-sulfinylpyruvic acid	1	1	MTB	24	-0.436608	0.660734	0.787084	0	-1	0
3-phosphonooxypyruvate	3	1	MTB	24	-0.415629	0.694831	0.800594	0	-1	0
desmosterol	2	1	MTB	24	-0.380452	0.70253	0.808001	0	-1	0
adenosine	11	1	MTB	24	-0.376079	0.723628	0.828717	0	-1	0
choline	4	1	MTB	24	-0.305897	0.744626	0.844958	0	-1	0
phosphatidate-LD-PC pool	4	1	MTB	24	-0.305897	0.744626	0.844958	0	-1	0
choline	4	1	MTB	24	-0.305897	0.744626	0.844958	0	-1	0
phosphatidate-LD-PC pool	4	1	MTB	24	-0.305897	0.744626	0.844958	0	-1	0
2-acyl-1-(1-alkenyl)-sn-glycero-3-phosphate	4	1	MTB	24	-0.305897	0.744626	0.844958	0	-1	0
3-oxo-10(R)-hydroxy-octadeca-(6E,8E,12Z)-trienoate	7	0.714286	MTB	24	0.31576	0.748325	0.846969	0	1	0
3-oxo-10(S)-hydroxy-octadeca-(6E,8E,12Z)-trienoate	7	0.714286	MTB	24	0.31576	0.748325	0.846969	0	1	0
omega-carboxy-trinor-LTB4	7	0.714286	MTB	24	0.31576	0.748325	0.846969	0	1	0
omega-carboxy-trinor-LTB4	7	0.714286	MTB	24	0.31576	0.748325	0.846969	0	1	0
3(S),10(R)-OH-octadeca-6-trans-4,12-cis-trienoate	7	0.714286	MTB	24	0.31576	0.748325	0.846969	0	1	0
3(S),10(R)-OH-octadeca-6-trans-4,12-cis-trienoate	7	0.714286	MTB	24	0.31576	0.748325	0.846969	0	1	0
18-COOH-LTE4	7	0.714286	MTB	24	0.31576	0.748325	0.846969	0	1	0
(13E)-tetranor-16-carboxy-LTE4	7	0.714286	MTB	24	0.31576	0.748325	0.846969	0	1	0
propanoate	7	0.714286	MTB	24	0.31576	0.748325	0.846969	0	1	0
chenodiol	7	0.714286	MTB	24	0.31576	0.748325	0.846969	0	1	0
cob(II)alamin	2	1	MTB	24	-0.255432	0.805119	0.880569	0	-1	0
cob(I)alamin	2	1	MTB	24	-0.255432	0.805119	0.880569	0	-1	0
triphosphate	2	1	MTB	24	-0.255432	0.805119	0.880569	0	-1	0
cobamide-coenzyme	2	1	MTB	24	-0.255432	0.805119	0.880569	0	-1	0
4-aminobutyrate	12	0.833333	MTB	24	-0.249324	0.812819	0.882364	0	-1	0
cholate	3	1	MTB	24	0.230585	0.821218	0.890881	0	1	0
guanosine	16	0.875	MTB	24	-0.197054	0.851215	0.914023	0	-1	0
thymidine	12	1	MTB	24	-0.142835	0.887811	0.934061	0	-1	0
chondroitin sulfate A (GalNAc4S-GlcA), degradation product 1	4	0.75	MTB	24	0.111248	0.915608	0.954713	0	1	0
chondroitin sulfate B - dermatan sulfate (IdoA2S-GalNAc4S), degradation product 1	4	0.75	MTB	24	0.111248	0.915608	0.954713	0	1	0
